# Supplementary material for: Application of FT-NIR spectroscopy to the prediction of Chromium contamination in soil by evolutionary chemometrics
Source: PLoS One. 2026 Jan 27;21(1):e0341152. doi: 10.1371/journal.pone.0341152 (PMC12843573; doi:10.1371/journal.pone.0341152)
Supplement: S1 File — (XLS) [file pone.0341152.s001.xls]

## Sheet: FT-NIR
	1	2	3	4	5	6	7	8	9	10	11	12	13	14	15	16	17	18	19	20	21	22	23	24	25	26	27	28	29	30	31	32	33	34	35	36	37	38	39	40	41	42	43	44	45	46	47	48	49
10002.1	0.424993	0.391403	0.348508	0.425661	0.394464	0.381663	0.38344	0.363205	0.353457	0.408288	0.436717	0.351665	0.346937	0.34759	0.358483	0.33996	0.373993	0.358423	0.34691	0.38366	0.34723	0.353559	0.383142	0.37737	0.372723	0.394385	0.361924	0.346789	0.403949	0.357815	0.354278	0.377243	0.399974	0.392697	0.373334	0.393924	0.393981	0.375578	0.378561	0.402477	0.360381	0.368284	0.367771	0.434396	0.392409	0.377107	0.375961	0.388947	0.442647
9998.09	0.423874	0.390688	0.346325	0.427954	0.392428	0.382562	0.380113	0.362326	0.351248	0.40915	0.435035	0.349927	0.345544	0.346095	0.360248	0.338195	0.373067	0.357042	0.347539	0.38173	0.344152	0.353196	0.38144	0.376417	0.370298	0.392282	0.35998	0.345051	0.399886	0.359539	0.351794	0.373432	0.397043	0.393382	0.3692	0.392786	0.390171	0.375518	0.378297	0.400703	0.359863	0.365085	0.364767	0.43578	0.388564	0.373183	0.374813	0.387327	0.440181
9994.12	0.422765	0.388366	0.346416	0.424291	0.389409	0.381651	0.380823	0.362378	0.350771	0.408441	0.437324	0.347744	0.343688	0.34325	0.359088	0.337947	0.370744	0.356073	0.345005	0.382653	0.345663	0.35292	0.378827	0.378509	0.37087	0.391672	0.360173	0.342644	0.400871	0.359077	0.352741	0.374724	0.397051	0.392214	0.37069	0.392631	0.389304	0.374574	0.379691	0.399611	0.356796	0.365354	0.364912	0.435973	0.389344	0.372779	0.376504	0.385	0.440533
9990.15	0.421668	0.384342	0.343906	0.420252	0.388111	0.378073	0.378194	0.359734	0.34911	0.402746	0.431451	0.347104	0.342848	0.34312	0.35457	0.336152	0.369571	0.352274	0.342153	0.380266	0.343185	0.348879	0.378031	0.37463	0.367266	0.389122	0.358698	0.34094	0.398747	0.355273	0.349657	0.370563	0.39255	0.386619	0.369314	0.391131	0.389061	0.371039	0.374084	0.397732	0.356946	0.363599	0.362159	0.4299	0.385423	0.370804	0.372395	0.383019	0.436742
9986.18	0.420581	0.384513	0.344776	0.423633	0.3855	0.377859	0.377901	0.35694	0.347657	0.40247	0.431945	0.345135	0.339558	0.342037	0.356256	0.335369	0.368054	0.352414	0.342946	0.379964	0.340358	0.3486	0.377021	0.372166	0.369945	0.387979	0.356197	0.338931	0.398671	0.35558	0.347652	0.369957	0.394507	0.389655	0.365484	0.389424	0.387	0.36986	0.376384	0.398581	0.355316	0.361968	0.362718	0.430055	0.384976	0.372251	0.372026	0.383165	0.433373
9982.21	0.419505	0.383873	0.341719	0.417163	0.385566	0.374561	0.372574	0.354556	0.346572	0.40054	0.430591	0.344541	0.339053	0.338141	0.353833	0.332897	0.364857	0.350615	0.340224	0.376783	0.337999	0.345499	0.374555	0.369233	0.366609	0.38678	0.353692	0.33916	0.394378	0.351738	0.346698	0.368007	0.391403	0.38691	0.365301	0.387764	0.385541	0.367749	0.372589	0.396794	0.353114	0.361017	0.360609	0.429184	0.382409	0.368264	0.370778	0.379521	0.431344
9978.23	0.418439	0.382183	0.341982	0.421352	0.384244	0.375757	0.376728	0.356855	0.346325	0.4042	0.429767	0.346173	0.338173	0.341236	0.353899	0.335159	0.365326	0.350988	0.341094	0.377681	0.338717	0.348073	0.375237	0.372072	0.367221	0.387279	0.35555	0.340095	0.395996	0.353374	0.347563	0.368208	0.393287	0.384583	0.366722	0.389035	0.386646	0.371452	0.371303	0.396229	0.355194	0.361934	0.362916	0.427443	0.383358	0.367514	0.371998	0.381126	0.434128
9974.26	0.417385	0.382811	0.340988	0.419283	0.385333	0.375695	0.374723	0.353148	0.345098	0.401391	0.427335	0.34125	0.337747	0.337329	0.351225	0.331356	0.365865	0.349366	0.33881	0.374387	0.336719	0.344821	0.373954	0.371117	0.36486	0.385919	0.352975	0.336527	0.39391	0.351238	0.346135	0.366877	0.389276	0.384848	0.363261	0.383986	0.383359	0.368335	0.370377	0.393648	0.350312	0.35757	0.359389	0.426069	0.380602	0.366649	0.369047	0.378308	0.431617
9970.29	0.416341	0.383187	0.340218	0.41705	0.385547	0.37592	0.372438	0.35634	0.345869	0.399441	0.427168	0.34467	0.33781	0.338029	0.350093	0.332323	0.365956	0.348365	0.337919	0.374504	0.338948	0.345441	0.372724	0.369485	0.365412	0.385277	0.35316	0.336653	0.392679	0.351853	0.345638	0.367797	0.389982	0.384284	0.364432	0.387433	0.38243	0.367376	0.36939	0.394268	0.351021	0.360814	0.36115	0.42471	0.383576	0.365846	0.368545	0.380825	0.432938
9966.32	0.415304	0.379042	0.339671	0.417163	0.382785	0.372838	0.370744	0.354835	0.343351	0.397747	0.425254	0.34142	0.335171	0.335791	0.349364	0.328654	0.36442	0.348533	0.337741	0.372287	0.335525	0.344553	0.371587	0.369824	0.364166	0.381669	0.351992	0.336074	0.390649	0.347962	0.342727	0.364039	0.387394	0.383493	0.361685	0.382003	0.381097	0.3671	0.368352	0.391586	0.351305	0.3575	0.356675	0.423199	0.381737	0.366744	0.368737	0.377797	0.429225
9962.35	0.414277	0.378608	0.338861	0.413252	0.379919	0.37135	0.371209	0.351876	0.34328	0.395679	0.421644	0.339442	0.33413	0.335142	0.347158	0.329545	0.360066	0.346821	0.337516	0.371915	0.333444	0.342771	0.370286	0.366341	0.359107	0.380693	0.349591	0.332962	0.387783	0.34681	0.342572	0.363401	0.386876	0.378458	0.358732	0.383374	0.380138	0.362924	0.3672	0.3897	0.349258	0.356768	0.354517	0.422201	0.376872	0.364702	0.363757	0.374228	0.428606
9958.37	0.41326	0.378052	0.339462	0.413774	0.380961	0.372454	0.370803	0.353507	0.342129	0.39679	0.422449	0.340749	0.335949	0.337624	0.349111	0.330315	0.363463	0.347359	0.336384	0.372454	0.337211	0.343794	0.371154	0.366386	0.362634	0.383002	0.350397	0.335712	0.391454	0.348049	0.342625	0.364074	0.388319	0.382304	0.361908	0.383378	0.379166	0.365854	0.367206	0.391445	0.348669	0.357767	0.356746	0.423754	0.380456	0.365887	0.36764	0.376712	0.426664
9954.4	0.412251	0.374287	0.33554	0.410007	0.376236	0.369397	0.366443	0.349266	0.34119	0.393728	0.421318	0.338596	0.332394	0.334739	0.344718	0.326404	0.35949	0.3436	0.335357	0.370039	0.331646	0.340597	0.366429	0.363049	0.35906	0.381229	0.347127	0.333118	0.386261	0.34672	0.339745	0.359886	0.383691	0.377473	0.357826	0.379244	0.37689	0.361954	0.364785	0.387362	0.347353	0.354882	0.352656	0.417641	0.374926	0.360349	0.363844	0.372687	0.424741
9950.43	0.411249	0.37682	0.333888	0.40997	0.378755	0.368289	0.365417	0.34961	0.341584	0.394842	0.421825	0.336095	0.333408	0.331417	0.34368	0.326288	0.358706	0.344633	0.334951	0.367212	0.332711	0.339428	0.366705	0.362422	0.356581	0.378906	0.346899	0.33103	0.384921	0.344821	0.338467	0.362323	0.381399	0.376433	0.357744	0.379699	0.375545	0.361492	0.365605	0.386373	0.344204	0.353618	0.353228	0.417809	0.374884	0.361203	0.362546	0.371273	0.424651
9946.46	0.410254	0.374598	0.335149	0.410013	0.375788	0.366824	0.366802	0.347016	0.339425	0.393402	0.419734	0.336504	0.331612	0.330668	0.345077	0.326496	0.357373	0.343712	0.330926	0.365908	0.332382	0.339974	0.36438	0.361469	0.358894	0.377458	0.346395	0.330287	0.383742	0.343012	0.337071	0.35838	0.381465	0.376947	0.355947	0.379569	0.376187	0.35968	0.365177	0.385736	0.342868	0.353437	0.350642	0.417156	0.374474	0.358758	0.36036	0.370567	0.422006
9942.49	0.409268	0.37589	0.333804	0.407942	0.375639	0.365547	0.365511	0.348855	0.338387	0.391945	0.420885	0.336855	0.331133	0.330257	0.344673	0.325232	0.357237	0.342806	0.3319	0.367085	0.332401	0.340186	0.364653	0.364095	0.3572	0.376561	0.347419	0.330794	0.385061	0.342913	0.339456	0.359863	0.383808	0.376961	0.356736	0.378084	0.37634	0.361164	0.363101	0.384393	0.345344	0.353495	0.353193	0.41704	0.374567	0.358271	0.36044	0.372269	0.422767
9938.51	0.408289	0.37426	0.33489	0.409654	0.376692	0.369092	0.367937	0.349351	0.338831	0.391914	0.419074	0.337522	0.33195	0.330834	0.344883	0.324416	0.359066	0.344312	0.334129	0.368431	0.333411	0.337319	0.364169	0.363583	0.357758	0.376571	0.347268	0.330181	0.386707	0.343866	0.337453	0.358509	0.382803	0.375584	0.356042	0.376628	0.376998	0.361363	0.364515	0.385203	0.346392	0.352444	0.352057	0.418622	0.374446	0.360816	0.360578	0.372324	0.423619
9934.54	0.407319	0.371036	0.33201	0.406687	0.373699	0.36357	0.362259	0.345219	0.337693	0.389208	0.414789	0.335285	0.327903	0.3296	0.343673	0.324231	0.354591	0.341554	0.329789	0.36421	0.330075	0.336013	0.362454	0.360336	0.35614	0.375299	0.342743	0.329083	0.382465	0.340399	0.334811	0.356948	0.378614	0.373009	0.353979	0.376815	0.371197	0.358948	0.359473	0.382017	0.341447	0.34805	0.350375	0.413739	0.373795	0.356551	0.360089	0.368563	0.420641
9930.57	0.406359	0.371208	0.330671	0.408127	0.374785	0.362659	0.361595	0.34616	0.337192	0.389467	0.415133	0.334697	0.328389	0.328436	0.339861	0.324049	0.354829	0.339504	0.328352	0.365159	0.327862	0.336707	0.362051	0.358575	0.353768	0.376305	0.342144	0.327974	0.381755	0.339719	0.334332	0.355394	0.377382	0.37225	0.35494	0.375599	0.371552	0.358508	0.360473	0.384542	0.34156	0.3481	0.348561	0.415294	0.370456	0.356399	0.357228	0.368919	0.421379
9926.6	0.405406	0.371458	0.33337	0.409943	0.372983	0.364341	0.364793	0.347522	0.336564	0.391435	0.417302	0.334659	0.328787	0.328797	0.343943	0.32425	0.356181	0.342207	0.331537	0.364085	0.329939	0.337973	0.36296	0.3601	0.355276	0.376419	0.345905	0.330407	0.382469	0.343507	0.335693	0.358255	0.380372	0.376593	0.355782	0.377123	0.374143	0.358069	0.363495	0.385063	0.344095	0.349402	0.349632	0.417343	0.374374	0.360148	0.361325	0.369396	0.422752
9922.63	0.404458	0.371778	0.330692	0.409177	0.374867	0.364968	0.364546	0.346611	0.336265	0.388555	0.416147	0.335431	0.328915	0.330666	0.341007	0.324397	0.356417	0.338751	0.330959	0.366239	0.328634	0.336677	0.363323	0.358457	0.353999	0.376712	0.345074	0.327485	0.381946	0.342789	0.337784	0.357989	0.378117	0.374467	0.355637	0.375821	0.371614	0.357398	0.362792	0.3848	0.342717	0.348902	0.349267	0.413979	0.372564	0.356524	0.358238	0.37082	0.419969
9918.65	0.403516	0.370975	0.330388	0.405884	0.373409	0.363902	0.362675	0.344538	0.335424	0.389098	0.415531	0.331411	0.328063	0.328729	0.342177	0.322798	0.353708	0.337402	0.328865	0.364907	0.328917	0.334103	0.359336	0.357105	0.352925	0.37336	0.343001	0.326372	0.379909	0.339775	0.335125	0.356501	0.379777	0.371173	0.352811	0.375511	0.37297	0.358167	0.359508	0.382708	0.341679	0.349764	0.348118	0.412839	0.369805	0.357504	0.356797	0.366518	0.418437
9914.68	0.402581	0.368215	0.328193	0.402675	0.367986	0.36206	0.361119	0.342401	0.333634	0.386723	0.411837	0.329892	0.32345	0.325182	0.338288	0.317982	0.351413	0.336699	0.325243	0.36166	0.326558	0.333509	0.3571	0.356382	0.34898	0.370641	0.340988	0.323212	0.378028	0.338071	0.332458	0.351385	0.373723	0.369828	0.349621	0.370461	0.368466	0.352235	0.358442	0.377509	0.337274	0.344328	0.345817	0.409384	0.369045	0.353037	0.35572	0.365216	0.415493
9910.71	0.401651	0.366722	0.328205	0.402146	0.36858	0.359002	0.358302	0.342285	0.330183	0.382272	0.407535	0.328885	0.322284	0.324569	0.336897	0.319279	0.348186	0.335251	0.32495	0.358593	0.322668	0.330571	0.357702	0.354474	0.347552	0.368046	0.338392	0.324989	0.376939	0.337429	0.330238	0.35205	0.374377	0.36837	0.349484	0.36924	0.366554	0.35282	0.356714	0.375835	0.336899	0.343264	0.344873	0.409928	0.367788	0.353085	0.35355	0.364593	0.412416
9906.74	0.40073	0.366064	0.326067	0.400885	0.369386	0.358536	0.35964	0.340573	0.331098	0.385579	0.410827	0.329397	0.323835	0.32648	0.3373	0.318398	0.351165	0.336226	0.326714	0.360424	0.326157	0.333118	0.356276	0.355489	0.349901	0.369393	0.340304	0.323813	0.377727	0.336258	0.332695	0.353104	0.375866	0.370621	0.350692	0.369428	0.366777	0.35228	0.356176	0.37996	0.337506	0.343487	0.344458	0.411435	0.367698	0.352511	0.353962	0.363962	0.414729
9902.77	0.399816	0.365975	0.325645	0.403052	0.368163	0.358563	0.360195	0.340389	0.331807	0.384403	0.411561	0.330646	0.32335	0.326033	0.336556	0.318874	0.35067	0.33542	0.327148	0.359009	0.322977	0.332129	0.355945	0.355127	0.349027	0.370979	0.33976	0.324383	0.375554	0.335921	0.33245	0.350912	0.375154	0.36746	0.35021	0.3691	0.366278	0.351518	0.356897	0.377817	0.338541	0.343958	0.345938	0.408553	0.368247	0.352986	0.354862	0.363792	0.414729
9898.79	0.39891	0.36728	0.325116	0.401917	0.367242	0.358789	0.359238	0.341183	0.331027	0.385101	0.410469	0.330564	0.323726	0.325157	0.335669	0.318005	0.350918	0.334186	0.326519	0.361014	0.325297	0.331273	0.35675	0.35561	0.350284	0.369259	0.338951	0.322494	0.376737	0.336706	0.330188	0.350516	0.373403	0.368902	0.348201	0.370046	0.365704	0.351056	0.355339	0.378123	0.337986	0.342718	0.342831	0.408661	0.365642	0.352384	0.353653	0.363064	0.412915
9894.82	0.398014	0.364657	0.32501	0.397509	0.364544	0.357865	0.354726	0.338943	0.328892	0.381893	0.406314	0.325261	0.320653	0.323102	0.333505	0.317187	0.347121	0.331591	0.323876	0.355658	0.322833	0.328907	0.352572	0.351551	0.34769	0.365267	0.33818	0.321429	0.372641	0.333947	0.328131	0.34889	0.371886	0.364431	0.346622	0.367272	0.366163	0.349643	0.353218	0.374768	0.335143	0.340369	0.341371	0.407174	0.365274	0.349473	0.350991	0.360582	0.410416
9890.85	0.397123	0.364512	0.323277	0.398643	0.363968	0.356906	0.356709	0.33848	0.329868	0.379878	0.404558	0.326776	0.320823	0.322129	0.33244	0.316039	0.347178	0.332658	0.322705	0.356251	0.322985	0.328997	0.352353	0.349687	0.347189	0.367113	0.336654	0.319957	0.374439	0.333551	0.328444	0.34853	0.370836	0.365732	0.347006	0.367199	0.365652	0.34778	0.351852	0.373823	0.332635	0.341205	0.341718	0.407106	0.363677	0.350559	0.349592	0.35952	0.412385
9886.88	0.39624	0.361594	0.324166	0.397367	0.366262	0.355269	0.353906	0.337892	0.328092	0.382194	0.405337	0.325176	0.321423	0.321159	0.3355	0.315974	0.346719	0.330524	0.322619	0.356592	0.32138	0.328502	0.355116	0.350531	0.345017	0.36581	0.337729	0.319545	0.372661	0.333352	0.327533	0.348353	0.370545	0.365823	0.344806	0.367625	0.363954	0.348174	0.353331	0.376066	0.335024	0.342426	0.341139	0.407239	0.364051	0.350457	0.351395	0.36183	0.410905
9882.91	0.395364	0.364602	0.325641	0.399812	0.367111	0.356867	0.356446	0.339649	0.327859	0.382573	0.406871	0.327715	0.320838	0.320589	0.333789	0.314062	0.347429	0.330873	0.322134	0.356112	0.323167	0.330013	0.355216	0.350521	0.345199	0.366915	0.337408	0.319985	0.376071	0.33356	0.327068	0.348715	0.371645	0.367065	0.346878	0.367289	0.364995	0.348343	0.351634	0.373346	0.336065	0.343387	0.341646	0.40549	0.363258	0.348241	0.351677	0.361839	0.412802
9878.93	0.394495	0.362922	0.323125	0.397068	0.363666	0.353601	0.355162	0.336936	0.326269	0.380813	0.405044	0.32604	0.320179	0.319317	0.332542	0.312605	0.343498	0.329667	0.321019	0.355197	0.320704	0.327561	0.352445	0.3509	0.343642	0.365469	0.335524	0.318363	0.372807	0.331039	0.326942	0.348065	0.368308	0.363898	0.345883	0.364553	0.362821	0.346284	0.350303	0.371324	0.333615	0.340466	0.338652	0.404501	0.361088	0.346221	0.349495	0.359447	0.409365
9874.96	0.393636	0.358983	0.320056	0.392953	0.35871	0.35137	0.352012	0.33346	0.326402	0.376824	0.39957	0.323288	0.316426	0.317029	0.328928	0.312564	0.342205	0.327168	0.319842	0.350755	0.31856	0.325198	0.348068	0.345893	0.341459	0.360948	0.331478	0.317829	0.370155	0.32822	0.322641	0.344651	0.366573	0.361557	0.342311	0.361518	0.361196	0.344759	0.349932	0.36935	0.329762	0.33665	0.336796	0.399106	0.360898	0.344001	0.346115	0.354455	0.405667
9870.99	0.392786	0.358392	0.318389	0.394224	0.359165	0.351868	0.351099	0.334729	0.324644	0.377109	0.399855	0.323003	0.316816	0.318345	0.329003	0.311191	0.341565	0.328674	0.318163	0.351155	0.316256	0.324048	0.349335	0.347998	0.34354	0.361142	0.3322	0.31641	0.369734	0.331011	0.324606	0.343638	0.367313	0.362695	0.341236	0.363335	0.358755	0.346687	0.349627	0.369338	0.32999	0.336941	0.336664	0.399495	0.358647	0.346167	0.345062	0.355243	0.407712
9867.02	0.391944	0.356915	0.317795	0.392998	0.359683	0.353061	0.348683	0.333759	0.32503	0.375164	0.400421	0.322657	0.317357	0.315265	0.330294	0.310784	0.340013	0.325937	0.317043	0.350839	0.315359	0.324215	0.348809	0.347766	0.342586	0.360115	0.329716	0.316887	0.368288	0.328933	0.321953	0.344232	0.366447	0.359041	0.342037	0.36198	0.36035	0.343143	0.348145	0.368004	0.328873	0.336684	0.336974	0.398926	0.358934	0.343003	0.34497	0.355547	0.406231
9863.05	0.391107	0.355138	0.316895	0.390038	0.356345	0.350967	0.349551	0.330756	0.324252	0.375919	0.397009	0.320536	0.315199	0.314964	0.329001	0.309293	0.337922	0.326045	0.315078	0.349678	0.314398	0.3231	0.348234	0.343323	0.339596	0.359476	0.328269	0.315535	0.365364	0.328119	0.321092	0.341475	0.362504	0.35737	0.338755	0.36112	0.358752	0.341805	0.345892	0.365833	0.327825	0.336422	0.334816	0.399914	0.35813	0.342608	0.344841	0.354007	0.403074
9859.07	0.390275	0.357618	0.318926	0.393115	0.36051	0.35175	0.350326	0.331406	0.322619	0.374984	0.399538	0.320378	0.315595	0.316044	0.330146	0.311014	0.340769	0.326176	0.318422	0.351699	0.31722	0.32517	0.349111	0.345085	0.340858	0.361603	0.331396	0.314708	0.369235	0.327909	0.323611	0.345217	0.364136	0.36202	0.339644	0.362354	0.360612	0.342983	0.349028	0.367466	0.329356	0.335549	0.335268	0.398413	0.35962	0.343789	0.344645	0.354141	0.404524
9855.1	0.389445	0.356603	0.319343	0.391501	0.357621	0.350314	0.347488	0.331711	0.323209	0.375623	0.396856	0.321839	0.316489	0.317196	0.328413	0.310545	0.338518	0.325964	0.31768	0.350671	0.31649	0.321747	0.346448	0.343175	0.341021	0.358502	0.328939	0.316191	0.367849	0.329321	0.320754	0.344451	0.364698	0.360531	0.340515	0.358452	0.35628	0.344513	0.347142	0.366262	0.327348	0.334606	0.334301	0.397148	0.356098	0.344465	0.343101	0.354237	0.402359
9851.13	0.388623	0.353113	0.315882	0.389777	0.355679	0.348831	0.345087	0.328529	0.321512	0.37104	0.397117	0.318037	0.313253	0.31258	0.325024	0.306552	0.338028	0.321855	0.313781	0.348271	0.312279	0.32118	0.345069	0.341046	0.336775	0.357745	0.328445	0.312571	0.36517	0.324948	0.31913	0.339811	0.361621	0.355053	0.33639	0.357455	0.355514	0.338892	0.342447	0.366005	0.326312	0.332115	0.333498	0.396339	0.354978	0.341592	0.343389	0.34996	0.399642
9847.16	0.387812	0.354025	0.315745	0.388163	0.355772	0.347291	0.346258	0.330282	0.321322	0.371805	0.394704	0.318369	0.312533	0.314374	0.324547	0.306535	0.337564	0.324582	0.316276	0.348434	0.314013	0.321617	0.343807	0.342347	0.339015	0.356278	0.329383	0.313887	0.36502	0.326412	0.320367	0.339912	0.360938	0.355643	0.33866	0.359575	0.357265	0.341865	0.343657	0.365044	0.32549	0.334049	0.332668	0.398235	0.356588	0.34274	0.341927	0.352625	0.401361
9843.19	0.387006	0.353363	0.316363	0.387859	0.357033	0.348611	0.347136	0.327903	0.319513	0.370298	0.395647	0.318544	0.311361	0.314537	0.325059	0.307245	0.337303	0.322327	0.315436	0.34677	0.312748	0.320403	0.346116	0.34155	0.337817	0.357016	0.328099	0.313837	0.365146	0.325168	0.32123	0.341529	0.362525	0.357107	0.336545	0.355787	0.356625	0.338714	0.342735	0.364741	0.327255	0.331774	0.332445	0.396455	0.353892	0.340365	0.343181	0.352972	0.400863
9839.21	0.386212	0.352445	0.316181	0.387761	0.354854	0.348689	0.347819	0.328155	0.318889	0.372653	0.396181	0.318803	0.312095	0.312418	0.324247	0.307821	0.337294	0.324499	0.315418	0.346062	0.314413	0.32055	0.344333	0.341638	0.336783	0.355268	0.328375	0.313064	0.364961	0.325299	0.320768	0.340764	0.360414	0.356509	0.336091	0.356137	0.355942	0.341153	0.342223	0.362977	0.323982	0.332635	0.331418	0.394024	0.355165	0.340702	0.340812	0.35134	0.402045
9835.24	0.385424	0.351679	0.313538	0.386648	0.352936	0.344295	0.345313	0.326979	0.320253	0.368481	0.393267	0.317641	0.312172	0.311521	0.324349	0.306005	0.33486	0.320192	0.314159	0.345596	0.310806	0.318037	0.343069	0.341205	0.335222	0.356889	0.326726	0.31248	0.363154	0.323764	0.31844	0.338268	0.358404	0.353414	0.335421	0.354324	0.353646	0.339299	0.342015	0.364148	0.324673	0.332486	0.332056	0.39228	0.352321	0.338577	0.33872	0.35139	0.400527
9831.27	0.384645	0.35014	0.311902	0.383304	0.351823	0.342971	0.343641	0.325459	0.318375	0.367025	0.392165	0.314484	0.307786	0.309409	0.322069	0.305375	0.334628	0.321349	0.311414	0.343095	0.308419	0.316033	0.340749	0.340164	0.333582	0.351782	0.323072	0.30981	0.359031	0.322058	0.315828	0.337213	0.357585	0.35469	0.334059	0.352756	0.352838	0.338289	0.340061	0.361118	0.322718	0.328118	0.328031	0.39309	0.352396	0.338856	0.338013	0.347584	0.395721
9827.3	0.383874	0.350131	0.312627	0.383379	0.350763	0.342288	0.342573	0.326644	0.31659	0.368343	0.391571	0.314407	0.309816	0.310014	0.320219	0.304517	0.335099	0.32018	0.311798	0.342193	0.310207	0.31788	0.342223	0.3385	0.334023	0.354895	0.324583	0.309236	0.359282	0.321096	0.317089	0.337272	0.359311	0.352087	0.332652	0.354903	0.352016	0.335298	0.339481	0.359652	0.320943	0.329695	0.328362	0.390653	0.35076	0.336035	0.338517	0.348779	0.397478
9823.33	0.383109	0.348543	0.310376	0.383881	0.35018	0.343125	0.340828	0.325517	0.315512	0.36566	0.39172	0.312678	0.30874	0.309394	0.321795	0.302535	0.333135	0.318108	0.310739	0.342331	0.307928	0.316819	0.339297	0.33787	0.331815	0.351868	0.323022	0.307489	0.359714	0.319258	0.3139	0.336448	0.356732	0.350857	0.333297	0.353739	0.349495	0.333957	0.340103	0.359657	0.320059	0.326966	0.327621	0.388228	0.349516	0.336858	0.337801	0.347	0.394241
9819.35	0.382347	0.349124	0.31082	0.385444	0.351103	0.345488	0.344337	0.325908	0.317221	0.369024	0.390574	0.315675	0.309429	0.308326	0.322712	0.304671	0.334585	0.318255	0.310211	0.342967	0.310196	0.316628	0.341988	0.337391	0.332157	0.354476	0.322724	0.309722	0.362263	0.321047	0.316632	0.335539	0.356681	0.352442	0.335091	0.353515	0.35217	0.33675	0.338918	0.360638	0.322451	0.330331	0.330492	0.392081	0.352504	0.338287	0.339195	0.3488	0.396455
9815.38	0.381592	0.348308	0.311278	0.384752	0.350956	0.34399	0.343715	0.32684	0.317321	0.365751	0.389231	0.313274	0.307896	0.308981	0.320403	0.302967	0.333699	0.31874	0.310904	0.341138	0.310598	0.317306	0.338827	0.337938	0.332008	0.351389	0.323276	0.310378	0.360202	0.322445	0.31477	0.335288	0.356578	0.351304	0.332046	0.353853	0.349514	0.337078	0.340661	0.36072	0.32156	0.327425	0.329874	0.390243	0.348921	0.337635	0.338386	0.345974	0.395423
9811.41	0.380842	0.346966	0.311177	0.379762	0.348676	0.340443	0.339918	0.322956	0.315536	0.364701	0.388965	0.313207	0.308631	0.309125	0.319799	0.301889	0.330864	0.319324	0.308522	0.341636	0.306471	0.313831	0.340336	0.335396	0.33258	0.349378	0.323036	0.306794	0.357188	0.320326	0.314555	0.335929	0.355942	0.351944	0.330996	0.35191	0.349523	0.333633	0.33891	0.358783	0.320045	0.327289	0.328397	0.390696	0.348454	0.335919	0.337923	0.347284	0.392968
9807.44	0.380099	0.347421	0.307323	0.380021	0.348306	0.34185	0.338369	0.322443	0.312487	0.364048	0.386239	0.311425	0.306546	0.305821	0.318369	0.30079	0.328214	0.315863	0.306007	0.338092	0.30723	0.312584	0.335616	0.3334	0.331442	0.347788	0.321636	0.306507	0.357517	0.319861	0.311568	0.333951	0.35269	0.350727	0.330353	0.347967	0.34601	0.331627	0.337852	0.357727	0.320209	0.32442	0.326236	0.387303	0.346316	0.334591	0.333457	0.345299	0.392707
9803.47	0.379364	0.346402	0.308818	0.379846	0.348211	0.34028	0.339264	0.322491	0.31399	0.364294	0.387103	0.31104	0.3057	0.30639	0.318185	0.300507	0.329629	0.316328	0.307556	0.339387	0.306399	0.313279	0.336979	0.334613	0.329954	0.349361	0.320555	0.30616	0.356869	0.318327	0.312893	0.333266	0.3538	0.349217	0.330332	0.349715	0.347591	0.333046	0.336296	0.357088	0.318706	0.325447	0.325583	0.387216	0.347565	0.333796	0.334725	0.344327	0.392609
9799.49	0.378634	0.345701	0.308185	0.379099	0.347508	0.339603	0.338588	0.321845	0.313361	0.363586	0.386302	0.310406	0.305058	0.305753	0.317526	0.299888	0.32893	0.315669	0.306923	0.338678	0.305765	0.312636	0.336272	0.33391	0.329265	0.348646	0.319902	0.305543	0.356154	0.317678	0.312253	0.332599	0.353092	0.348526	0.329673	0.348999	0.346892	0.332357	0.335607	0.356362	0.318053	0.324775	0.324915	0.386446	0.346878	0.33314	0.334047	0.343645	0.391848
9795.52	0.377908	0.345005	0.307555	0.378357	0.346809	0.338929	0.337917	0.321203	0.312737	0.362882	0.385508	0.309775	0.304422	0.305119	0.316871	0.299273	0.328235	0.315014	0.306295	0.337974	0.305134	0.311998	0.335568	0.333212	0.328581	0.347937	0.319255	0.304931	0.355444	0.317033	0.311617	0.331938	0.352389	0.347839	0.32902	0.348288	0.346198	0.331672	0.334924	0.355641	0.317405	0.324108	0.324251	0.385682	0.346195	0.332488	0.333374	0.342968	0.391092
9791.55	0.37719	0.344315	0.306932	0.377622	0.346117	0.338263	0.337252	0.320568	0.312119	0.362186	0.38472	0.309151	0.30379	0.304491	0.316222	0.298663	0.327546	0.314365	0.305672	0.337277	0.304509	0.311365	0.334872	0.33252	0.327903	0.347234	0.318613	0.304324	0.35474	0.316393	0.310987	0.331282	0.351693	0.34716	0.328372	0.347584	0.34551	0.330994	0.334246	0.354927	0.316762	0.323447	0.323593	0.384925	0.345519	0.331842	0.332708	0.342297	0.390344
9787.58	0.376477	0.34363	0.306312	0.376892	0.34543	0.337601	0.336592	0.319937	0.311505	0.361494	0.383938	0.308531	0.303163	0.303868	0.315577	0.298058	0.326862	0.31372	0.305054	0.336584	0.303889	0.310737	0.334179	0.331833	0.327229	0.346536	0.317975	0.303722	0.354041	0.315759	0.310362	0.330631	0.351002	0.346485	0.327729	0.346884	0.344827	0.330321	0.333573	0.354218	0.316124	0.32279	0.32294	0.384174	0.344848	0.331201	0.332046	0.341631	0.3896
9783.61	0.375769	0.342951	0.305698	0.376167	0.344748	0.336944	0.335936	0.31931	0.310895	0.360808	0.383162	0.307915	0.302541	0.303248	0.314937	0.297457	0.326183	0.31308	0.30444	0.335896	0.303273	0.310113	0.333492	0.331151	0.326561	0.345843	0.317343	0.303124	0.353348	0.315129	0.309741	0.329985	0.350316	0.345815	0.327091	0.34619	0.344149	0.329652	0.332906	0.353513	0.315491	0.322138	0.322291	0.383428	0.344182	0.330565	0.331389	0.34097	0.388863
9779.63	0.375068	0.342277	0.305088	0.37545	0.344072	0.336292	0.335287	0.318689	0.310291	0.360128	0.382393	0.307305	0.301924	0.302635	0.314302	0.296862	0.32551	0.312445	0.303832	0.335214	0.302662	0.309495	0.332811	0.330474	0.325898	0.345156	0.316716	0.302531	0.35266	0.314504	0.309126	0.329345	0.349636	0.345151	0.326458	0.345502	0.343477	0.328989	0.332244	0.352816	0.314863	0.321492	0.321648	0.382689	0.343522	0.329934	0.330738	0.340315	0.388132
9775.66	0.374371	0.341607	0.304483	0.374737	0.343401	0.335646	0.334642	0.318073	0.309691	0.359453	0.381629	0.306699	0.301311	0.302025	0.313672	0.29627	0.324841	0.311815	0.303228	0.334537	0.302055	0.308881	0.332134	0.329802	0.32524	0.344473	0.316093	0.301943	0.351977	0.313884	0.308514	0.328708	0.34896	0.344492	0.32583	0.344818	0.342809	0.328331	0.331586	0.352122	0.314239	0.32085	0.32101	0.381955	0.342866	0.329308	0.330091	0.339664	0.387406
9771.69	0.37368	0.340943	0.303882	0.374029	0.342734	0.335003	0.334001	0.31746	0.309095	0.358783	0.38087	0.306097	0.300702	0.301419	0.313046	0.295683	0.324177	0.311189	0.302627	0.333864	0.301453	0.308271	0.331462	0.329135	0.324586	0.343796	0.315474	0.301358	0.351299	0.313268	0.307907	0.328077	0.348289	0.343838	0.325206	0.344139	0.342147	0.327677	0.330933	0.351434	0.31362	0.320212	0.320376	0.381226	0.342215	0.328686	0.329449	0.339018	0.386685
9767.72	0.372993	0.340282	0.303284	0.373325	0.342071	0.334365	0.333364	0.316852	0.308503	0.358116	0.380116	0.305498	0.300097	0.300817	0.312424	0.295098	0.323516	0.310567	0.302031	0.333195	0.300854	0.307664	0.330793	0.328471	0.323936	0.343122	0.314859	0.300777	0.350625	0.312656	0.307304	0.327449	0.347622	0.343187	0.324586	0.343464	0.341488	0.327026	0.330284	0.350749	0.313004	0.319578	0.319745	0.380501	0.341567	0.328068	0.32881	0.338376	0.385969
9763.75	0.372311	0.339626	0.302691	0.372627	0.341413	0.333731	0.332732	0.316247	0.307915	0.357455	0.379367	0.304904	0.299496	0.300219	0.311806	0.294519	0.322861	0.309949	0.301438	0.332531	0.300259	0.307062	0.33013	0.327813	0.32329	0.342453	0.314248	0.3002	0.349956	0.312048	0.306705	0.326826	0.346961	0.342541	0.323971	0.342794	0.340834	0.326381	0.32964	0.35007	0.312393	0.318949	0.319119	0.379782	0.340925	0.327455	0.328176	0.337738	0.385258
9759.77	0.371632	0.338973	0.3021	0.371932	0.340758	0.3331	0.332103	0.315646	0.30733	0.356798	0.378622	0.304313	0.298898	0.299624	0.311191	0.293941	0.322208	0.309334	0.300848	0.33187	0.299667	0.306463	0.329469	0.327157	0.322648	0.341788	0.313641	0.299626	0.34929	0.311442	0.306108	0.326205	0.346302	0.341898	0.323358	0.342127	0.340182	0.325739	0.328998	0.349394	0.311785	0.318323	0.318496	0.379066	0.340285	0.326844	0.327545	0.337104	0.38455
9755.8	0.370958	0.338325	0.301514	0.371242	0.340108	0.332474	0.331478	0.315049	0.306749	0.356145	0.377882	0.303725	0.298304	0.299033	0.310581	0.293368	0.32156	0.308723	0.300263	0.331214	0.29908	0.305868	0.328814	0.326506	0.32201	0.341127	0.313037	0.299056	0.348629	0.310842	0.305516	0.325589	0.345648	0.34126	0.32275	0.341465	0.339536	0.325101	0.328362	0.348722	0.311181	0.317701	0.317877	0.378355	0.339651	0.326238	0.326919	0.336474	0.383847
9751.83	0.370291	0.337683	0.300933	0.370558	0.339464	0.331854	0.330859	0.314457	0.306173	0.355498	0.377149	0.303144	0.297715	0.298447	0.309975	0.2928	0.320918	0.308118	0.299682	0.330564	0.298497	0.305278	0.328164	0.325861	0.321378	0.340472	0.312439	0.298491	0.347974	0.310246	0.30493	0.324978	0.345	0.340628	0.322147	0.340809	0.338896	0.324469	0.327731	0.348057	0.310582	0.317084	0.317264	0.377651	0.339022	0.325638	0.326298	0.33585	0.383151
9747.86	0.369626	0.337044	0.300354	0.369878	0.338822	0.331237	0.330243	0.313868	0.3056	0.354854	0.376419	0.302564	0.297128	0.297863	0.309373	0.292235	0.320278	0.307515	0.299104	0.329916	0.297917	0.304691	0.327516	0.325219	0.320748	0.33982	0.311844	0.297929	0.347322	0.309654	0.304346	0.324371	0.344355	0.339999	0.321547	0.340156	0.338259	0.32384	0.327103	0.347395	0.309986	0.316471	0.316654	0.37695	0.338396	0.32504	0.32568	0.335229	0.382458
9743.89	0.368967	0.33641	0.29978	0.369203	0.338186	0.330624	0.329632	0.313283	0.305032	0.354215	0.375695	0.30199	0.296546	0.297285	0.308775	0.291674	0.319644	0.306917	0.298531	0.329274	0.297341	0.304109	0.326874	0.324581	0.320124	0.339173	0.311253	0.297371	0.346675	0.309066	0.303766	0.323768	0.343715	0.339375	0.320952	0.339508	0.337626	0.323216	0.32648	0.346738	0.309395	0.315862	0.316048	0.376255	0.337775	0.324447	0.325067	0.334612	0.381771
9739.91	0.368348	0.335812	0.299239	0.368568	0.337586	0.330047	0.329056	0.312733	0.304496	0.353614	0.375011	0.301448	0.295996	0.296738	0.30821	0.291144	0.319044	0.306352	0.29799	0.328667	0.296798	0.303559	0.326267	0.323979	0.319534	0.338563	0.310696	0.296846	0.346065	0.308511	0.303219	0.3232	0.343112	0.338787	0.320391	0.338896	0.33703	0.322627	0.325892	0.346118	0.308837	0.315287	0.315476	0.3756	0.337191	0.32389	0.324489	0.334032	0.381125
9735.94	0.367705	0.335192	0.298678	0.367908	0.336964	0.329449	0.328459	0.312162	0.303941	0.35299	0.374302	0.300886	0.295427	0.296171	0.307625	0.290595	0.318423	0.305766	0.297429	0.328039	0.296235	0.30299	0.325639	0.323355	0.318923	0.337931	0.310119	0.296301	0.345433	0.307936	0.302653	0.322611	0.342487	0.338177	0.31981	0.338263	0.336413	0.322017	0.325283	0.345476	0.308259	0.314691	0.314884	0.374921	0.336584	0.323311	0.32389	0.33343	0.380453
9731.97	0.367056	0.334568	0.298112	0.367242	0.336337	0.328845	0.327856	0.311586	0.30338	0.35236	0.373587	0.30032	0.294853	0.2956	0.307036	0.290042	0.317797	0.305176	0.296864	0.327405	0.295667	0.302416	0.325005	0.322727	0.318307	0.337293	0.309536	0.295751	0.344795	0.307357	0.302082	0.322017	0.341857	0.337562	0.319223	0.337624	0.33579	0.321402	0.324669	0.344828	0.307677	0.314091	0.314287	0.374236	0.335973	0.322727	0.323286	0.332823	0.379776
9728	0.36641	0.333946	0.297549	0.36658	0.335713	0.328245	0.327257	0.311012	0.302823	0.351733	0.372876	0.299756	0.294282	0.295032	0.306449	0.289492	0.317175	0.304589	0.296301	0.326775	0.295102	0.301844	0.324375	0.322101	0.317695	0.336658	0.308957	0.295204	0.34416	0.30678	0.301513	0.321425	0.341229	0.33695	0.318639	0.336988	0.33517	0.320789	0.324057	0.344184	0.307097	0.313494	0.313693	0.373554	0.335364	0.322146	0.322685	0.332218	0.379102
9724.03	0.365766	0.333326	0.296988	0.365921	0.335092	0.327647	0.32666	0.310442	0.302267	0.351109	0.372168	0.299195	0.293713	0.294466	0.305865	0.288944	0.316555	0.304005	0.295741	0.326147	0.29454	0.301275	0.323747	0.321478	0.317084	0.336027	0.30838	0.294659	0.343528	0.306206	0.300947	0.320837	0.340604	0.336341	0.318058	0.336355	0.334552	0.32018	0.323449	0.343543	0.306519	0.312899	0.313101	0.372875	0.334758	0.321567	0.322086	0.331617	0.378431
9720.05	0.365128	0.332712	0.296432	0.365267	0.334475	0.327053	0.326067	0.309876	0.301717	0.35049	0.371465	0.298638	0.293149	0.293904	0.305285	0.2884	0.315939	0.303424	0.295185	0.325525	0.293982	0.30071	0.323125	0.32086	0.316479	0.3354	0.307807	0.294119	0.342901	0.305636	0.300386	0.320253	0.339984	0.335737	0.317481	0.335727	0.33394	0.319575	0.322845	0.342906	0.305946	0.312309	0.312514	0.372202	0.334157	0.320993	0.321492	0.331019	0.377765
9716.08	0.364496	0.332102	0.29588	0.364618	0.333863	0.326464	0.32548	0.309314	0.30117	0.349877	0.370768	0.298085	0.292588	0.293347	0.304709	0.28786	0.315329	0.302849	0.294633	0.324907	0.293428	0.30015	0.322507	0.320246	0.315878	0.334778	0.307239	0.293583	0.342279	0.30507	0.299828	0.319673	0.339369	0.335137	0.316909	0.335104	0.333332	0.318974	0.322245	0.342274	0.305378	0.311723	0.311931	0.371533	0.33356	0.320424	0.320903	0.330427	0.377105
9712.11	0.363867	0.331496	0.295331	0.363972	0.333255	0.325879	0.324895	0.308755	0.300627	0.349266	0.370074	0.297536	0.292031	0.292793	0.304137	0.287324	0.314721	0.302276	0.294085	0.324292	0.292877	0.299593	0.321892	0.319636	0.315281	0.334159	0.306674	0.293049	0.341661	0.304508	0.299274	0.319097	0.338758	0.334541	0.31634	0.334484	0.332728	0.318377	0.32165	0.341646	0.304812	0.311141	0.311352	0.370869	0.332967	0.319858	0.320317	0.329838	0.376448
9708.14	0.363242	0.330894	0.294786	0.363332	0.332651	0.325298	0.324315	0.308201	0.300087	0.348661	0.369386	0.29699	0.291478	0.292242	0.303569	0.286791	0.314118	0.301708	0.29354	0.323682	0.29233	0.299039	0.321282	0.319031	0.314688	0.333545	0.306113	0.29252	0.341047	0.303949	0.298724	0.318525	0.338151	0.333949	0.315776	0.333869	0.332128	0.317785	0.321058	0.341023	0.304251	0.310562	0.310777	0.37021	0.332379	0.319296	0.319735	0.329254	0.375797
9704.17	0.362622	0.330296	0.294244	0.362695	0.332051	0.32472	0.323739	0.30765	0.299551	0.348059	0.368701	0.296448	0.290928	0.291695	0.303004	0.286261	0.313519	0.301143	0.292998	0.323075	0.291786	0.29849	0.320675	0.318428	0.314098	0.332935	0.305556	0.291994	0.340437	0.303395	0.298177	0.317956	0.337547	0.333361	0.315214	0.333258	0.331532	0.317195	0.32047	0.340403	0.303693	0.309987	0.310205	0.369554	0.331793	0.318737	0.319157	0.328673	0.375149
9700.19	0.362007	0.329703	0.293707	0.362064	0.331456	0.324148	0.323167	0.307104	0.299019	0.347462	0.368023	0.29591	0.290383	0.291153	0.302444	0.285736	0.312925	0.300584	0.292462	0.322474	0.291248	0.297945	0.320074	0.317832	0.313514	0.33233	0.305003	0.291473	0.339832	0.302845	0.297635	0.317392	0.336949	0.332779	0.314658	0.332652	0.330941	0.316611	0.319888	0.339789	0.30314	0.309417	0.309638	0.368905	0.331214	0.318184	0.318584	0.328097	0.374507
9696.22	0.361397	0.329115	0.293175	0.361438	0.330866	0.32358	0.3226	0.306561	0.298492	0.34687	0.367349	0.295376	0.289841	0.290615	0.301888	0.285215	0.312335	0.300028	0.291929	0.321877	0.290713	0.297404	0.319477	0.317239	0.312933	0.33173	0.304455	0.290956	0.339232	0.302299	0.297097	0.316833	0.336355	0.332201	0.314106	0.33205	0.330355	0.316031	0.31931	0.33918	0.302591	0.308851	0.309076	0.36826	0.330639	0.317635	0.318015	0.327526	0.37387
9692.25	0.360789	0.328529	0.292643	0.360813	0.330277	0.323013	0.322035	0.306021	0.297966	0.34628	0.366677	0.294844	0.289301	0.290078	0.301334	0.284695	0.311747	0.299474	0.291398	0.321282	0.29018	0.296864	0.318881	0.316648	0.312355	0.331131	0.303908	0.29044	0.338634	0.301754	0.29656	0.316275	0.335763	0.331624	0.313556	0.331451	0.32977	0.315453	0.318733	0.338572	0.302044	0.308287	0.308515	0.367617	0.330065	0.317088	0.317448	0.326956	0.373235
9688.28	0.360183	0.327944	0.292114	0.360191	0.329691	0.322449	0.321471	0.305483	0.297442	0.345692	0.366009	0.294314	0.288764	0.289543	0.300782	0.284177	0.311161	0.298921	0.290869	0.320689	0.289648	0.296327	0.318288	0.31606	0.311779	0.330535	0.303363	0.289926	0.338037	0.301212	0.296026	0.31572	0.335173	0.33105	0.313007	0.330854	0.329188	0.314877	0.318159	0.337967	0.301499	0.307725	0.307956	0.366977	0.329494	0.316542	0.316883	0.326389	0.372602
9684.31	0.359582	0.327365	0.291589	0.359575	0.329109	0.321889	0.320913	0.304949	0.296922	0.345109	0.365345	0.293788	0.28823	0.289012	0.300234	0.283664	0.310579	0.298373	0.290344	0.320101	0.289121	0.295794	0.3177	0.315476	0.311207	0.329943	0.302822	0.289416	0.337446	0.300674	0.295496	0.315168	0.334588	0.33048	0.312464	0.330261	0.32861	0.314306	0.317589	0.337366	0.300958	0.307167	0.307401	0.366342	0.328927	0.316002	0.316322	0.325826	0.371974
9680.33	0.358985	0.326788	0.291067	0.358961	0.328531	0.321333	0.320357	0.304417	0.296405	0.34453	0.364685	0.293265	0.287699	0.288484	0.299689	0.283153	0.310001	0.297828	0.289821	0.319515	0.288596	0.295263	0.317114	0.314894	0.310638	0.329354	0.302284	0.288909	0.336858	0.300139	0.294968	0.31462	0.334006	0.329914	0.311922	0.329672	0.328036	0.313737	0.317023	0.336769	0.30042	0.306613	0.30685	0.36571	0.328364	0.315464	0.315764	0.325266	0.37135
9676.36	0.358391	0.326215	0.290547	0.358352	0.327956	0.320779	0.319804	0.303889	0.29589	0.343953	0.364029	0.292744	0.287171	0.287958	0.299147	0.282644	0.309425	0.297286	0.289302	0.318933	0.288075	0.294735	0.316531	0.314316	0.310072	0.328768	0.30175	0.288404	0.336272	0.299607	0.294443	0.314075	0.333427	0.32935	0.311384	0.329086	0.327464	0.313172	0.316459	0.336175	0.299885	0.306061	0.306301	0.365082	0.327803	0.314928	0.31521	0.324709	0.370729
9672.39	0.357801	0.325645	0.290031	0.357746	0.327384	0.320229	0.319254	0.303364	0.295379	0.343381	0.363377	0.292227	0.286646	0.287436	0.298608	0.282139	0.308853	0.296746	0.288785	0.318355	0.287556	0.294211	0.315952	0.313742	0.30951	0.328186	0.301218	0.287903	0.335691	0.299078	0.293922	0.313533	0.332852	0.328791	0.31085	0.328503	0.326897	0.31261	0.315899	0.335585	0.299353	0.305512	0.305756	0.364458	0.327246	0.314397	0.314659	0.324156	0.370112
9668.42	0.357216	0.32508	0.28952	0.357145	0.326817	0.319683	0.31871	0.302844	0.294872	0.342813	0.36273	0.291714	0.286125	0.286918	0.298073	0.281638	0.308286	0.296211	0.288273	0.317781	0.287042	0.293691	0.315378	0.313172	0.308952	0.327609	0.300691	0.287406	0.335115	0.298553	0.293405	0.312996	0.332282	0.328236	0.31032	0.327925	0.326334	0.312052	0.315343	0.334999	0.298826	0.304968	0.305215	0.363839	0.326694	0.31387	0.314112	0.323607	0.3695
9664.45	0.356637	0.324521	0.289013	0.35655	0.326256	0.319144	0.318171	0.302329	0.294371	0.342251	0.362089	0.291207	0.285609	0.286405	0.297544	0.281142	0.307724	0.295682	0.287766	0.317213	0.286532	0.293176	0.314809	0.312607	0.308399	0.327038	0.300169	0.286914	0.334544	0.298034	0.292893	0.312464	0.331718	0.327687	0.309795	0.327354	0.325776	0.311501	0.314793	0.33442	0.298304	0.304429	0.30468	0.363227	0.326148	0.313349	0.313571	0.323064	0.368895
9660.47	0.356061	0.323964	0.288509	0.355959	0.325698	0.318607	0.317634	0.301816	0.293872	0.341692	0.361452	0.290702	0.285096	0.285894	0.297017	0.280649	0.307165	0.295154	0.287262	0.316647	0.286025	0.292664	0.314242	0.312046	0.307849	0.32647	0.29965	0.286424	0.333977	0.297517	0.292384	0.311935	0.331156	0.32714	0.309273	0.326785	0.325222	0.310951	0.314246	0.333844	0.297785	0.303893	0.304147	0.362618	0.325604	0.31283	0.313033	0.322524	0.368293
9656.5	0.355489	0.323411	0.288008	0.35537	0.325144	0.318073	0.317101	0.301307	0.293375	0.341136	0.360818	0.2902	0.284585	0.285386	0.296493	0.280158	0.306609	0.29463	0.28676	0.316085	0.285521	0.292154	0.313679	0.311487	0.307302	0.325905	0.299134	0.285938	0.333413	0.297004	0.291878	0.311409	0.330598	0.326597	0.308755	0.326219	0.324671	0.310405	0.313701	0.333271	0.297268	0.30336	0.303617	0.362012	0.325064	0.312315	0.312498	0.321987	0.367695
9652.53	0.354921	0.322861	0.28751	0.354786	0.324593	0.317542	0.316571	0.300801	0.292882	0.340584	0.360188	0.289701	0.284078	0.284882	0.295973	0.27967	0.306056	0.294109	0.286262	0.315526	0.28502	0.291648	0.313119	0.310932	0.306759	0.325343	0.298621	0.285454	0.332853	0.296493	0.291375	0.310886	0.330044	0.326058	0.308239	0.325657	0.324124	0.309863	0.313161	0.332702	0.296756	0.302831	0.303091	0.36141	0.324527	0.311803	0.311966	0.321454	0.367101
9648.56	0.354355	0.322314	0.287015	0.354203	0.324044	0.317015	0.316043	0.300298	0.292391	0.340034	0.35956	0.289204	0.283573	0.284379	0.295454	0.279185	0.305506	0.29359	0.285766	0.314969	0.284522	0.291144	0.312562	0.310379	0.306218	0.324784	0.29811	0.284973	0.332295	0.295985	0.290874	0.310365	0.329492	0.325521	0.307726	0.325098	0.323579	0.309323	0.312622	0.332135	0.296245	0.302304	0.302567	0.36081	0.323993	0.311293	0.311437	0.320923	0.366509
9644.59	0.353792	0.321771	0.286522	0.353625	0.323499	0.31649	0.315519	0.299797	0.291904	0.339487	0.358936	0.288711	0.283071	0.28388	0.294939	0.278702	0.304959	0.293074	0.285273	0.314416	0.284026	0.290644	0.312008	0.30983	0.30568	0.324229	0.297603	0.284494	0.331741	0.295481	0.290376	0.309848	0.328943	0.324988	0.307216	0.324542	0.323037	0.308786	0.312087	0.331572	0.295738	0.30178	0.302046	0.360215	0.323462	0.310787	0.310911	0.320396	0.365921
9640.61	0.353233	0.321229	0.286032	0.35305	0.322957	0.315968	0.314997	0.299299	0.291418	0.338943	0.358315	0.28822	0.282571	0.283382	0.294426	0.278222	0.304415	0.29256	0.284782	0.313866	0.283533	0.290145	0.311457	0.309283	0.305145	0.323676	0.297098	0.284018	0.331189	0.294978	0.289881	0.309333	0.328398	0.324457	0.306709	0.323988	0.322499	0.308252	0.311555	0.331012	0.295233	0.301258	0.301527	0.359622	0.322934	0.310283	0.310387	0.319871	0.365336
9636.64	0.352677	0.320692	0.285546	0.352478	0.322418	0.31545	0.314479	0.298805	0.290936	0.338403	0.357698	0.287732	0.282075	0.282888	0.293917	0.277745	0.303874	0.29205	0.284294	0.313319	0.283043	0.28965	0.310909	0.30874	0.304613	0.323126	0.296597	0.283545	0.330641	0.294479	0.289389	0.308822	0.327856	0.32393	0.306205	0.323439	0.321963	0.307721	0.311026	0.330456	0.294731	0.30074	0.301012	0.359033	0.322409	0.309783	0.309867	0.319349	0.364755
9632.67	0.352127	0.320159	0.285063	0.351912	0.321884	0.314936	0.313965	0.298314	0.290458	0.337868	0.357087	0.287248	0.281582	0.282398	0.293411	0.277272	0.303338	0.291545	0.283811	0.312777	0.282557	0.289159	0.310365	0.308201	0.304086	0.322582	0.2961	0.283077	0.330098	0.293984	0.288901	0.308315	0.327318	0.323407	0.305705	0.322894	0.321433	0.307196	0.310502	0.329904	0.294234	0.300226	0.300502	0.35845	0.321889	0.309287	0.309352	0.318833	0.36418
9628.7	0.351577	0.319627	0.284581	0.351346	0.321351	0.314423	0.313452	0.297824	0.28998	0.337334	0.356476	0.286765	0.28109	0.281909	0.292907	0.276799	0.302803	0.291039	0.283328	0.312235	0.282071	0.288669	0.309823	0.307663	0.303559	0.322038	0.295603	0.282608	0.329555	0.29349	0.288413	0.307809	0.326781	0.322885	0.305206	0.32235	0.320903	0.30667	0.309978	0.329353	0.293737	0.299713	0.299991	0.357868	0.321369	0.308791	0.308836	0.318316	0.363604
9624.73	0.351031	0.319097	0.284102	0.350784	0.32082	0.313912	0.312942	0.297338	0.289505	0.336803	0.355869	0.286285	0.280601	0.281423	0.292405	0.27633	0.302271	0.290537	0.282848	0.311697	0.281589	0.288181	0.309283	0.307128	0.303035	0.321497	0.295109	0.282143	0.329016	0.292998	0.287929	0.307306	0.326248	0.322366	0.30471	0.321809	0.320376	0.306148	0.309457	0.328805	0.293243	0.299203	0.299484	0.357289	0.320853	0.308299	0.308324	0.317803	0.363033
9620.75	0.350489	0.318572	0.283625	0.350226	0.320293	0.313405	0.312435	0.296854	0.289034	0.336276	0.355266	0.285808	0.280115	0.280939	0.291907	0.275863	0.301742	0.290039	0.282371	0.311161	0.281109	0.287697	0.308747	0.306596	0.302515	0.32096	0.294618	0.28168	0.32848	0.29251	0.287447	0.306806	0.325718	0.321851	0.304217	0.321271	0.319853	0.305629	0.30894	0.328261	0.292752	0.298696	0.29898	0.356714	0.32034	0.307809	0.307816	0.317293	0.362465
9616.78	0.349952	0.318051	0.283153	0.349673	0.319771	0.312903	0.311933	0.296374	0.288566	0.335754	0.354669	0.285335	0.279634	0.28046	0.291413	0.2754	0.301218	0.289544	0.281899	0.310631	0.280634	0.287217	0.308215	0.306069	0.301999	0.320427	0.294132	0.281222	0.327949	0.292026	0.28697	0.306312	0.325193	0.321341	0.303729	0.320738	0.319334	0.305115	0.308427	0.327722	0.292266	0.298194	0.298481	0.356145	0.319832	0.307325	0.307312	0.316788	0.361902
9612.81	0.34942	0.317535	0.282685	0.349126	0.319254	0.312406	0.311436	0.295899	0.288103	0.335237	0.354077	0.284866	0.279156	0.279985	0.290923	0.274942	0.300699	0.289054	0.28143	0.310105	0.280163	0.286742	0.307688	0.305547	0.301488	0.3199	0.29365	0.280768	0.327424	0.291546	0.286497	0.305821	0.324672	0.320835	0.303245	0.320211	0.318821	0.304606	0.307919	0.327188	0.291784	0.297696	0.297986	0.355581	0.319328	0.306845	0.306812	0.316288	0.361345
9608.84	0.348889	0.31702	0.282219	0.348579	0.318737	0.311909	0.310941	0.295426	0.287641	0.334721	0.353486	0.284399	0.27868	0.279511	0.290435	0.274485	0.300181	0.288566	0.280963	0.309581	0.279694	0.286267	0.307163	0.305026	0.300978	0.319373	0.29317	0.280315	0.326899	0.291068	0.286026	0.305332	0.324153	0.320331	0.302763	0.319684	0.318308	0.304097	0.307413	0.326655	0.291303	0.2972	0.297492	0.355018	0.318826	0.306366	0.306314	0.315789	0.36079
9604.87	0.348362	0.316508	0.281756	0.348037	0.318225	0.311416	0.310448	0.294955	0.287182	0.334209	0.352899	0.283934	0.278207	0.27904	0.28995	0.27403	0.299666	0.28808	0.280499	0.30906	0.279227	0.285796	0.306641	0.304508	0.300472	0.31885	0.292692	0.279865	0.326378	0.290593	0.285557	0.304847	0.323638	0.31983	0.302284	0.319161	0.317799	0.303592	0.306909	0.326125	0.290826	0.296706	0.297001	0.354458	0.318328	0.30589	0.305819	0.315293	0.360237
9600.89	0.347838	0.315999	0.281294	0.347497	0.317715	0.310926	0.309958	0.294487	0.286726	0.333699	0.352315	0.283472	0.277736	0.278571	0.289467	0.273578	0.299153	0.287596	0.280037	0.308541	0.278762	0.285327	0.306121	0.303993	0.299967	0.31833	0.292217	0.279417	0.325859	0.29012	0.285091	0.304363	0.323125	0.319331	0.301807	0.318641	0.317293	0.30309	0.306408	0.325599	0.290351	0.296215	0.296513	0.353902	0.317832	0.305417	0.305327	0.3148	0.359688
9596.92	0.347317	0.315494	0.280837	0.34696	0.317208	0.310439	0.309471	0.294022	0.286272	0.333192	0.351734	0.283013	0.277268	0.278105	0.288987	0.273129	0.298644	0.287116	0.279578	0.308026	0.278301	0.284861	0.305604	0.303481	0.299466	0.317813	0.291745	0.278972	0.325344	0.28965	0.284627	0.303883	0.322615	0.318836	0.301333	0.318123	0.31679	0.30259	0.30591	0.325075	0.289879	0.295727	0.296028	0.353349	0.317339	0.304948	0.304837	0.31431	0.359142
9592.95	0.346801	0.314993	0.280383	0.346428	0.316707	0.309956	0.308988	0.293561	0.285823	0.332691	0.351159	0.282559	0.276804	0.277644	0.288512	0.272684	0.29814	0.28664	0.279124	0.307515	0.277843	0.284399	0.305092	0.302974	0.29897	0.3173	0.291277	0.278532	0.324834	0.289185	0.284169	0.303406	0.322111	0.318346	0.300864	0.317611	0.316292	0.302095	0.305417	0.324557	0.289411	0.295244	0.295548	0.352801	0.316851	0.304482	0.304353	0.313826	0.358602
9588.98	0.346291	0.314498	0.279934	0.345903	0.316211	0.309479	0.308511	0.293106	0.285379	0.332195	0.350589	0.282109	0.276345	0.277187	0.288042	0.272244	0.297641	0.286168	0.278674	0.30701	0.277391	0.283942	0.304586	0.302472	0.298479	0.316793	0.290814	0.278096	0.32433	0.288725	0.283715	0.302936	0.321612	0.317862	0.3004	0.317105	0.3158	0.301606	0.30493	0.324045	0.288949	0.294765	0.295073	0.352259	0.316369	0.304023	0.303874	0.313346	0.358068
9585.01	0.345787	0.314008	0.27949	0.345383	0.315719	0.309007	0.308039	0.292655	0.284939	0.331704	0.350026	0.281664	0.275891	0.276734	0.287576	0.271808	0.297146	0.285701	0.278229	0.30651	0.276943	0.283489	0.304084	0.301974	0.297993	0.316291	0.290356	0.277665	0.323831	0.288269	0.283266	0.302469	0.321118	0.317382	0.299941	0.316603	0.315312	0.301121	0.304447	0.323537	0.288491	0.294292	0.294602	0.351723	0.315891	0.303567	0.3034	0.312872	0.357539
9581.03	0.345285	0.31352	0.279049	0.344865	0.315231	0.308537	0.307569	0.292207	0.284502	0.331216	0.349465	0.281221	0.275438	0.276283	0.287113	0.271375	0.296654	0.285237	0.277786	0.306012	0.276497	0.283039	0.303585	0.30148	0.297509	0.315792	0.2899	0.277236	0.323334	0.287816	0.282819	0.302005	0.320627	0.316905	0.299485	0.316104	0.314827	0.300639	0.303966	0.323032	0.288035	0.29382	0.294134	0.35119	0.315416	0.303115	0.302928	0.3124	0.357013
9577.06	0.344784	0.313033	0.278607	0.344349	0.314743	0.308068	0.3071	0.291759	0.284065	0.330729	0.348905	0.280779	0.274987	0.275833	0.286651	0.270942	0.296163	0.284773	0.277344	0.305515	0.276051	0.28259	0.303087	0.300986	0.297026	0.315294	0.289445	0.276807	0.322838	0.287363	0.282372	0.301543	0.320136	0.316429	0.299029	0.315605	0.314343	0.300157	0.303487	0.322528	0.287581	0.29335	0.293666	0.350657	0.314942	0.302663	0.302456	0.311928	0.356488
9573.09	0.344284	0.312548	0.278167	0.343834	0.314256	0.3076	0.306632	0.291312	0.283629	0.330244	0.348347	0.280337	0.274536	0.275384	0.286189	0.27051	0.295673	0.284311	0.276902	0.30502	0.275607	0.282141	0.302589	0.300493	0.296543	0.314797	0.288991	0.276379	0.322343	0.286912	0.281927	0.301081	0.319647	0.315954	0.298574	0.315108	0.313859	0.299677	0.303008	0.322025	0.287127	0.29288	0.293199	0.350126	0.314469	0.302212	0.301986	0.311458	0.355964
9569.12	0.343789	0.312065	0.27773	0.343323	0.313773	0.307136	0.306168	0.290868	0.283196	0.329762	0.347793	0.279899	0.274089	0.274939	0.285731	0.270081	0.295187	0.283852	0.276464	0.304529	0.275166	0.281696	0.302096	0.300004	0.296065	0.314304	0.28854	0.275955	0.321852	0.286464	0.281485	0.300623	0.319161	0.315482	0.298122	0.314615	0.31338	0.2992	0.302533	0.321526	0.286677	0.292414	0.292736	0.349599	0.313999	0.301764	0.30152	0.310991	0.355444
9565.15	0.343297	0.311586	0.277296	0.342815	0.313293	0.306675	0.305707	0.290428	0.282767	0.329284	0.347243	0.279464	0.273644	0.274496	0.285276	0.269655	0.294704	0.283396	0.276029	0.304041	0.274728	0.281253	0.301605	0.299518	0.295589	0.313814	0.288092	0.275533	0.321365	0.286018	0.281046	0.300169	0.318679	0.315014	0.297674	0.314125	0.312903	0.298727	0.302061	0.32103	0.28623	0.291951	0.292276	0.349076	0.313533	0.30132	0.301056	0.310528	0.354928
9561.17	0.342807	0.31111	0.276864	0.34231	0.312815	0.306216	0.305248	0.289989	0.282339	0.328808	0.346695	0.279031	0.273201	0.274055	0.284822	0.269231	0.294223	0.282942	0.275595	0.303555	0.274292	0.280813	0.301116	0.299035	0.295116	0.313326	0.287646	0.275114	0.320879	0.285575	0.280609	0.299716	0.318198	0.314548	0.297227	0.313637	0.312429	0.298255	0.301592	0.320537	0.285785	0.291491	0.291818	0.348556	0.313069	0.300878	0.300595	0.310066	0.354414
9557.2	0.342318	0.310633	0.276432	0.341805	0.312337	0.305757	0.30479	0.289551	0.281912	0.328332	0.346147	0.278598	0.272759	0.273614	0.28437	0.268808	0.293743	0.282489	0.275162	0.303069	0.273857	0.280373	0.300629	0.298551	0.294643	0.312839	0.287201	0.274694	0.320394	0.285133	0.280172	0.299264	0.317718	0.314083	0.296782	0.31315	0.311955	0.297784	0.301122	0.320044	0.28534	0.29103	0.291361	0.348036	0.312605	0.300436	0.300134	0.309605	0.353901
9553.23	0.341833	0.31016	0.276004	0.341303	0.311863	0.305302	0.304335	0.289116	0.281488	0.327859	0.345604	0.278168	0.27232	0.273177	0.28392	0.268387	0.293266	0.282039	0.274732	0.302587	0.273424	0.279937	0.300144	0.298071	0.294173	0.312355	0.286758	0.274278	0.319912	0.284693	0.279739	0.298815	0.317242	0.313621	0.296339	0.312666	0.311485	0.297316	0.300656	0.319554	0.284899	0.290573	0.290906	0.347519	0.312145	0.299998	0.299677	0.309147	0.353391
9549.26	0.341348	0.309688	0.275576	0.340803	0.31139	0.304848	0.30388	0.288682	0.281064	0.327388	0.345061	0.277738	0.271882	0.27274	0.283471	0.267968	0.29279	0.281589	0.274303	0.302105	0.272993	0.279501	0.29966	0.297592	0.293704	0.311872	0.286316	0.273862	0.319431	0.284255	0.279306	0.298366	0.316767	0.31316	0.295897	0.312183	0.311016	0.29685	0.300191	0.319066	0.284458	0.290117	0.290453	0.347004	0.311686	0.29956	0.29922	0.30869	0.352882
9545.29	0.340867	0.309219	0.275152	0.340306	0.310921	0.304397	0.303429	0.288251	0.280644	0.32692	0.344522	0.277312	0.271447	0.272306	0.283026	0.267551	0.292317	0.281143	0.273877	0.301627	0.272564	0.279068	0.29918	0.297116	0.293239	0.311393	0.285878	0.27345	0.318954	0.283819	0.278877	0.297921	0.316295	0.312702	0.295459	0.311704	0.31055	0.296386	0.29973	0.318581	0.284021	0.289665	0.290003	0.346492	0.31123	0.299126	0.298767	0.308237	0.352378
9541.31	0.340389	0.308754	0.27473	0.339813	0.310455	0.303949	0.302981	0.287823	0.280227	0.326455	0.343987	0.276889	0.271015	0.271875	0.282583	0.267138	0.291848	0.2807	0.273453	0.301153	0.272139	0.278638	0.298703	0.296644	0.292777	0.310917	0.285442	0.27304	0.318481	0.283387	0.27845	0.297479	0.315826	0.312248	0.295024	0.311229	0.310088	0.295926	0.299272	0.318099	0.283587	0.289215	0.289556	0.345985	0.310777	0.298695	0.298317	0.307787	0.351877
9537.34	0.339913	0.30829	0.274309	0.33932	0.309989	0.303502	0.302533	0.287396	0.27981	0.325991	0.343453	0.276467	0.270584	0.271445	0.282142	0.266725	0.29138	0.280257	0.273031	0.300679	0.271714	0.278209	0.298227	0.296172	0.292315	0.310442	0.285008	0.272631	0.318008	0.282955	0.278025	0.297038	0.315359	0.311795	0.29459	0.310753	0.309626	0.295467	0.298814	0.317619	0.283153	0.288766	0.289109	0.345478	0.310326	0.298264	0.297868	0.307338	0.351377
9533.37	0.33944	0.307829	0.273892	0.338831	0.309527	0.303057	0.302089	0.286972	0.279396	0.325531	0.342923	0.276047	0.270155	0.271017	0.281703	0.266315	0.290914	0.279818	0.272611	0.300208	0.271292	0.277783	0.297754	0.295704	0.291857	0.30997	0.284576	0.272225	0.317538	0.282527	0.277602	0.2966	0.314894	0.311345	0.294158	0.310282	0.309168	0.29501	0.29836	0.317142	0.282723	0.28832	0.288666	0.344975	0.309877	0.297837	0.297421	0.306892	0.35088
9529.4	0.338968	0.30737	0.273475	0.338345	0.309067	0.302615	0.301647	0.286549	0.278984	0.325072	0.342394	0.275629	0.269728	0.270591	0.281266	0.265907	0.29045	0.27938	0.272193	0.29974	0.270871	0.277358	0.297282	0.295237	0.291401	0.3095	0.284145	0.271821	0.31707	0.2821	0.277181	0.296163	0.314432	0.310897	0.293729	0.309812	0.308712	0.294556	0.297907	0.316667	0.282294	0.287876	0.288225	0.344474	0.309431	0.297411	0.296977	0.306448	0.350386
9525.43	0.338499	0.306912	0.273061	0.33786	0.308609	0.302174	0.301207	0.286129	0.278574	0.324615	0.341868	0.275213	0.269303	0.270167	0.28083	0.2655	0.289989	0.278944	0.271777	0.299273	0.270452	0.276936	0.296813	0.294772	0.290946	0.309031	0.283717	0.271418	0.316605	0.281675	0.276762	0.295729	0.313971	0.310451	0.293301	0.309344	0.308257	0.294104	0.297457	0.316194	0.281867	0.287434	0.287785	0.343975	0.308987	0.296988	0.296535	0.306005	0.349894
9521.45	0.338035	0.30646	0.272651	0.33738	0.308156	0.301738	0.300771	0.285712	0.278168	0.324164	0.341347	0.274801	0.268882	0.269747	0.280399	0.265098	0.289531	0.278512	0.271364	0.29881	0.270038	0.276517	0.296348	0.294312	0.290496	0.308568	0.283293	0.27102	0.316144	0.281254	0.276347	0.295299	0.313516	0.310009	0.292878	0.308881	0.307808	0.293656	0.29701	0.315725	0.281444	0.286996	0.28735	0.343481	0.308547	0.296569	0.296097	0.305568	0.349407
9517.48	0.337573	0.306009	0.272243	0.336903	0.307704	0.301304	0.300336	0.285298	0.277764	0.323714	0.340828	0.274391	0.268463	0.269329	0.27997	0.264697	0.289076	0.278082	0.270954	0.29835	0.269625	0.2761	0.295885	0.293853	0.290047	0.308106	0.282871	0.270623	0.315685	0.280835	0.275934	0.29487	0.313062	0.30957	0.292456	0.30842	0.30736	0.293209	0.296566	0.315259	0.281023	0.28656	0.286917	0.34299	0.30811	0.296152	0.295661	0.305132	0.348922
9513.51	0.337114	0.305561	0.271837	0.336428	0.307256	0.300872	0.299905	0.284886	0.277362	0.323266	0.340312	0.273983	0.268047	0.268913	0.279543	0.264299	0.288623	0.277654	0.270546	0.297892	0.269214	0.275686	0.295425	0.293397	0.289602	0.307647	0.282451	0.270228	0.315229	0.280419	0.275523	0.294444	0.312611	0.309133	0.292038	0.307961	0.306916	0.292766	0.296124	0.314796	0.280605	0.286126	0.286486	0.342501	0.307675	0.295737	0.295228	0.3047	0.34844
9509.54	0.336659	0.305116	0.271434	0.335957	0.306811	0.300444	0.299477	0.284478	0.276963	0.322823	0.3398	0.273578	0.267633	0.2685	0.27912	0.263904	0.288174	0.27723	0.270141	0.297438	0.268807	0.275275	0.294968	0.292945	0.289159	0.307192	0.282034	0.269837	0.314777	0.280006	0.275116	0.294022	0.312164	0.3087	0.291622	0.307507	0.306474	0.292326	0.295686	0.314336	0.28019	0.285696	0.286059	0.342016	0.307244	0.295326	0.294798	0.30427	0.347962
9505.57	0.336205	0.304673	0.271033	0.335488	0.306367	0.300018	0.29905	0.28407	0.276566	0.322381	0.33929	0.273175	0.267221	0.268089	0.278698	0.26351	0.287726	0.276807	0.269737	0.296985	0.268401	0.274865	0.294512	0.292494	0.288718	0.306738	0.281619	0.269448	0.314327	0.279594	0.27471	0.293601	0.311718	0.308269	0.291209	0.307053	0.306035	0.291888	0.295249	0.313878	0.279777	0.285268	0.285634	0.341534	0.306815	0.294917	0.29437	0.303843	0.347486
9501.59	0.335754	0.304231	0.270633	0.33502	0.305926	0.299593	0.298625	0.283665	0.276169	0.321941	0.338782	0.272773	0.26681	0.267679	0.278278	0.263118	0.28728	0.276386	0.269335	0.296534	0.267996	0.274457	0.294058	0.292044	0.288279	0.306286	0.281205	0.269059	0.313878	0.279184	0.274305	0.293182	0.311274	0.307839	0.290796	0.306602	0.305597	0.291451	0.294814	0.313422	0.279365	0.284841	0.285209	0.341052	0.306387	0.294508	0.293943	0.303417	0.347011
9497.62	0.335308	0.303795	0.270238	0.334558	0.30549	0.299173	0.298205	0.283264	0.275778	0.321506	0.338279	0.272375	0.266404	0.267274	0.277862	0.26273	0.286839	0.275969	0.268938	0.296088	0.267597	0.274053	0.293609	0.2916	0.287845	0.305839	0.280797	0.268675	0.313434	0.278779	0.273905	0.292767	0.310835	0.307415	0.290389	0.306156	0.305164	0.291019	0.294384	0.312971	0.278958	0.284418	0.28479	0.340577	0.305964	0.294105	0.293521	0.302996	0.346543
9493.65	0.334864	0.303361	0.269845	0.334099	0.305055	0.298755	0.297787	0.282865	0.275388	0.321074	0.337779	0.27198	0.266	0.26687	0.277448	0.262344	0.2864	0.275554	0.268542	0.295644	0.267198	0.273651	0.293162	0.291158	0.287412	0.305394	0.28039	0.268293	0.312993	0.278375	0.273507	0.292355	0.310399	0.306992	0.289983	0.305711	0.304734	0.290589	0.293956	0.312523	0.278552	0.283998	0.284373	0.340104	0.305543	0.293704	0.293102	0.302577	0.346076
9489.68	0.334423	0.302931	0.269454	0.333643	0.304624	0.29834	0.297373	0.282469	0.275002	0.320645	0.337282	0.271587	0.265598	0.266469	0.277037	0.261961	0.285963	0.275142	0.268149	0.295203	0.266803	0.273253	0.292719	0.290719	0.286983	0.304952	0.279986	0.267914	0.312555	0.277974	0.273112	0.291946	0.309965	0.306573	0.28958	0.30527	0.304307	0.290162	0.293531	0.312077	0.27815	0.283581	0.283959	0.339635	0.305126	0.293306	0.292685	0.302161	0.345614
9485.71	0.333984	0.302501	0.269065	0.333188	0.304195	0.297927	0.296959	0.282074	0.274616	0.320217	0.336787	0.271196	0.265197	0.266069	0.276628	0.261578	0.285529	0.274732	0.267757	0.294763	0.266409	0.272855	0.292276	0.290281	0.286555	0.304512	0.279583	0.267536	0.312118	0.277575	0.272718	0.291538	0.309533	0.306155	0.289179	0.30483	0.30388	0.289736	0.293107	0.311633	0.277749	0.283164	0.283545	0.339166	0.30471	0.292909	0.29227	0.301747	0.345152
9481.73	0.33355	0.302076	0.268679	0.332738	0.303769	0.297517	0.296549	0.281682	0.274234	0.319793	0.336296	0.270808	0.2648	0.265673	0.276222	0.2612	0.285098	0.274325	0.267369	0.294328	0.266018	0.272461	0.291837	0.289847	0.286131	0.304076	0.279184	0.267162	0.311685	0.277179	0.272328	0.291134	0.309105	0.305742	0.288781	0.304395	0.303458	0.289315	0.292687	0.311193	0.277351	0.282752	0.283136	0.338703	0.304297	0.292516	0.291858	0.301336	0.344696
9477.76	0.333121	0.301655	0.268298	0.332293	0.303349	0.297113	0.296145	0.281296	0.273856	0.319375	0.335811	0.270424	0.264408	0.265281	0.27582	0.260825	0.284671	0.273922	0.266985	0.293897	0.265632	0.272071	0.291404	0.289418	0.285712	0.303645	0.278789	0.266792	0.311258	0.276788	0.271942	0.290735	0.308682	0.305333	0.288388	0.303964	0.303041	0.288898	0.292272	0.310758	0.276958	0.282344	0.282732	0.338245	0.30389	0.292128	0.291452	0.300931	0.344245
9473.79	0.332693	0.301236	0.267918	0.33185	0.30293	0.296709	0.295741	0.28091	0.27348	0.318957	0.335327	0.270042	0.264016	0.26489	0.27542	0.260452	0.284247	0.273521	0.266602	0.293468	0.265247	0.271682	0.290971	0.288991	0.285294	0.303215	0.278396	0.266423	0.310832	0.276398	0.271558	0.290337	0.30826	0.304926	0.287997	0.303535	0.302626	0.288483	0.291858	0.310325	0.276567	0.281938	0.282328	0.337789	0.303485	0.291741	0.291047	0.300527	0.343795
9469.82	0.332268	0.30082	0.26754	0.331409	0.302514	0.296309	0.29534	0.280528	0.273106	0.318543	0.334847	0.269662	0.263627	0.264502	0.275022	0.260081	0.283824	0.273122	0.266222	0.293041	0.264864	0.271296	0.290542	0.288566	0.284878	0.302788	0.278005	0.266056	0.310409	0.276011	0.271175	0.289941	0.307841	0.304521	0.287608	0.303108	0.302213	0.28807	0.291448	0.309895	0.276177	0.281534	0.281927	0.337335	0.303082	0.291356	0.290644	0.300126	0.343349
9465.85	0.331849	0.300409	0.267167	0.330974	0.302103	0.295913	0.294944	0.280149	0.272737	0.318134	0.334372	0.269286	0.263242	0.264118	0.274629	0.259715	0.283407	0.272728	0.265846	0.292619	0.264486	0.270915	0.290117	0.288146	0.284468	0.302367	0.277619	0.265694	0.309991	0.275628	0.270798	0.289551	0.307428	0.304122	0.287223	0.302687	0.301805	0.287662	0.291042	0.30947	0.275793	0.281134	0.281531	0.336888	0.302684	0.290977	0.290246	0.299729	0.342908
9461.87	0.331432	0.3	0.266796	0.330541	0.301693	0.295519	0.29455	0.279773	0.272369	0.317727	0.333898	0.268912	0.262859	0.263735	0.274237	0.25935	0.282991	0.272335	0.265471	0.292199	0.264109	0.270535	0.289693	0.287728	0.284059	0.301946	0.277234	0.265334	0.309574	0.275247	0.270422	0.289162	0.307016	0.303725	0.286841	0.302268	0.301399	0.287256	0.290637	0.309046	0.27541	0.280737	0.281137	0.336442	0.302287	0.290599	0.28985	0.299335	0.342469
9457.9	0.331016	0.299592	0.266425	0.330109	0.301285	0.295126	0.294156	0.279398	0.272002	0.317321	0.333426	0.268539	0.262477	0.263353	0.273847	0.258986	0.282576	0.271943	0.265098	0.29178	0.263733	0.270155	0.289271	0.28731	0.283651	0.301528	0.276851	0.264974	0.309159	0.274866	0.270047	0.288775	0.306605	0.303328	0.286459	0.301849	0.300994	0.286851	0.290234	0.308624	0.275028	0.28034	0.280743	0.335998	0.301892	0.290222	0.289455	0.298941	0.342032
9453.93	0.330603	0.299186	0.266056	0.32968	0.300879	0.294736	0.293766	0.279024	0.271637	0.316918	0.332957	0.268169	0.262096	0.262973	0.273458	0.258623	0.282164	0.271553	0.264726	0.291364	0.263359	0.269778	0.288851	0.286895	0.283245	0.301111	0.276469	0.264617	0.308747	0.274488	0.269674	0.288389	0.306196	0.302934	0.28608	0.301433	0.300591	0.286448	0.289833	0.308205	0.274648	0.279945	0.280352	0.335556	0.3015	0.289848	0.289063	0.29855	0.341597
9449.96	0.330195	0.298785	0.265692	0.329257	0.300479	0.29435	0.29338	0.278656	0.271277	0.316519	0.332494	0.267802	0.26172	0.262598	0.273074	0.258266	0.281757	0.271168	0.264359	0.290952	0.26299	0.269406	0.288436	0.286485	0.282844	0.300699	0.276092	0.264263	0.30834	0.274115	0.269306	0.288008	0.305793	0.302545	0.285705	0.301023	0.300194	0.28605	0.289437	0.30779	0.274273	0.279556	0.279965	0.33512	0.301112	0.289478	0.288675	0.298164	0.341168
9445.99	0.329791	0.298387	0.26533	0.328836	0.30008	0.293968	0.292996	0.278289	0.270919	0.316124	0.332033	0.267438	0.261347	0.262224	0.272692	0.25791	0.281351	0.270785	0.263994	0.290543	0.262623	0.269036	0.288023	0.286077	0.282445	0.30029	0.275718	0.263912	0.307935	0.273743	0.268939	0.28763	0.305392	0.302158	0.285333	0.300614	0.299799	0.285654	0.289044	0.307378	0.2739	0.279168	0.279581	0.334686	0.300727	0.289111	0.288289	0.29778	0.340742
9442.01	0.329387	0.29799	0.264969	0.328417	0.299684	0.293586	0.292614	0.277924	0.270563	0.315729	0.331574	0.267075	0.260974	0.261852	0.272312	0.257555	0.280947	0.270403	0.26363	0.290135	0.262257	0.268667	0.287612	0.285671	0.282048	0.299883	0.275345	0.263563	0.307531	0.273373	0.268575	0.287253	0.304993	0.301773	0.284962	0.300207	0.299405	0.28526	0.288651	0.306968	0.273528	0.278782	0.279198	0.334255	0.300343	0.288745	0.287905	0.297398	0.340317
9438.04	0.32899	0.297599	0.264613	0.328003	0.299292	0.29321	0.292238	0.277564	0.270211	0.315341	0.331121	0.266717	0.260606	0.261484	0.271937	0.257205	0.280549	0.270026	0.263271	0.289733	0.261896	0.268303	0.287206	0.285269	0.281655	0.29948	0.274976	0.263218	0.307133	0.273008	0.268214	0.286881	0.304599	0.301393	0.284596	0.299806	0.299017	0.284871	0.288264	0.306563	0.273162	0.2784	0.27882	0.333829	0.299964	0.288384	0.287526	0.297021	0.339898
9434.07	0.328598	0.297212	0.264262	0.327595	0.298906	0.292839	0.291866	0.277209	0.269864	0.314957	0.330674	0.266363	0.260242	0.26112	0.271566	0.25686	0.280155	0.269653	0.262917	0.289335	0.261539	0.267943	0.286805	0.284872	0.281268	0.299083	0.274613	0.262877	0.306741	0.272647	0.267859	0.286514	0.30421	0.301018	0.284235	0.29941	0.298634	0.284487	0.287882	0.306163	0.272799	0.278024	0.278447	0.333409	0.29959	0.288028	0.287151	0.296648	0.339484
9430.1	0.328208	0.296827	0.263912	0.327189	0.298521	0.29247	0.291496	0.276855	0.269519	0.314575	0.330228	0.266011	0.25988	0.260758	0.271196	0.256515	0.279762	0.269282	0.262564	0.288939	0.261183	0.267584	0.286405	0.284477	0.280881	0.298687	0.27425	0.262537	0.30635	0.272288	0.267504	0.286148	0.303823	0.300645	0.283875	0.299015	0.298252	0.284104	0.287501	0.305765	0.272439	0.277649	0.278074	0.33299	0.299218	0.287673	0.286778	0.296278	0.339072
9426.13	0.327823	0.296447	0.263565	0.326788	0.298141	0.292105	0.29113	0.276505	0.269177	0.314199	0.329787	0.265663	0.259522	0.2604	0.27083	0.256175	0.279374	0.268915	0.262214	0.288547	0.260831	0.26723	0.286009	0.284086	0.280499	0.298296	0.273892	0.262202	0.305963	0.271933	0.267154	0.285787	0.30344	0.300276	0.28352	0.298625	0.297875	0.283726	0.287125	0.305371	0.272082	0.277278	0.277707	0.332577	0.29885	0.287323	0.28641	0.295911	0.338666
9422.15	0.327442	0.296069	0.263222	0.32639	0.297764	0.291743	0.290767	0.276158	0.268838	0.313825	0.32935	0.265317	0.259166	0.260044	0.270468	0.255837	0.278989	0.26855	0.261868	0.288158	0.260482	0.266879	0.285617	0.283698	0.28012	0.297907	0.273537	0.261869	0.30558	0.271581	0.266807	0.285428	0.30306	0.299911	0.283167	0.298238	0.297501	0.283351	0.286752	0.304981	0.271728	0.27691	0.277342	0.332167	0.298486	0.286975	0.286044	0.295548	0.338263
9418.18	0.327065	0.295696	0.262882	0.325996	0.297391	0.291385	0.290408	0.275815	0.268503	0.313455	0.328918	0.264975	0.258814	0.259692	0.270108	0.255503	0.278607	0.268189	0.261525	0.287774	0.260137	0.266531	0.285228	0.283314	0.279745	0.297523	0.273186	0.26154	0.305201	0.271232	0.266463	0.285073	0.302685	0.29955	0.282819	0.297855	0.297131	0.28298	0.286382	0.304595	0.271379	0.276545	0.276981	0.331762	0.298125	0.286632	0.285683	0.295189	0.337864
9414.21	0.326694	0.295328	0.262548	0.325609	0.297024	0.291033	0.290055	0.275478	0.268173	0.313092	0.328492	0.264639	0.258467	0.259344	0.269755	0.255174	0.278231	0.267834	0.261187	0.287395	0.259796	0.266188	0.284845	0.282935	0.279375	0.297145	0.27284	0.261216	0.304828	0.270889	0.266125	0.284724	0.302316	0.299194	0.282476	0.297478	0.296767	0.282614	0.286019	0.304215	0.271034	0.276187	0.276625	0.331363	0.297771	0.286294	0.285327	0.294836	0.337472
9410.24	0.32633	0.294966	0.262218	0.325228	0.296662	0.290686	0.289707	0.275145	0.267848	0.312734	0.328072	0.264307	0.258124	0.259002	0.269406	0.25485	0.277861	0.267483	0.260854	0.287021	0.259461	0.265851	0.284468	0.282562	0.279011	0.296772	0.272499	0.260897	0.304461	0.270551	0.265792	0.28438	0.301952	0.298845	0.282138	0.297107	0.296409	0.282253	0.28566	0.303841	0.270694	0.275833	0.276275	0.330971	0.297422	0.285962	0.284976	0.294488	0.337086
9406.27	0.325967	0.294606	0.26189	0.324849	0.296302	0.290341	0.289361	0.274814	0.267525	0.312378	0.327654	0.263977	0.257783	0.258661	0.269059	0.254527	0.277492	0.267134	0.260523	0.286649	0.259127	0.265514	0.284092	0.282191	0.278648	0.296401	0.272159	0.26058	0.304096	0.270215	0.26546	0.284038	0.30159	0.298496	0.281802	0.296737	0.296052	0.281895	0.285304	0.303469	0.270357	0.275481	0.275926	0.33058	0.297075	0.285631	0.284627	0.294142	0.336702
9402.29	0.325609	0.29425	0.261566	0.324475	0.295947	0.290001	0.289019	0.274488	0.267205	0.312027	0.327241	0.26365	0.257446	0.258324	0.268715	0.254208	0.277127	0.266789	0.260195	0.286282	0.258796	0.265182	0.28372	0.281823	0.278289	0.296035	0.271824	0.260266	0.303735	0.269883	0.265133	0.2837	0.301232	0.298153	0.28147	0.296372	0.2957	0.28154	0.284952	0.303101	0.270023	0.275133	0.275581	0.330195	0.296732	0.285305	0.284282	0.293801	0.336323
9398.32	0.325258	0.2939	0.261248	0.324107	0.295598	0.289666	0.288683	0.274166	0.266891	0.311682	0.326834	0.263329	0.257114	0.257992	0.268377	0.253894	0.276768	0.266449	0.259873	0.28592	0.258471	0.264855	0.283354	0.281462	0.277935	0.295674	0.271494	0.259958	0.30338	0.269556	0.26481	0.283368	0.300881	0.297816	0.281144	0.296013	0.295353	0.281192	0.284605	0.302739	0.269695	0.274791	0.275242	0.329816	0.296396	0.284984	0.283943	0.293465	0.335951
9394.35	0.324911	0.293554	0.260933	0.323744	0.295252	0.289336	0.288351	0.273849	0.266581	0.311341	0.326432	0.263012	0.256786	0.257664	0.268043	0.253583	0.276412	0.266114	0.259554	0.285563	0.25815	0.264532	0.282992	0.281104	0.277586	0.295318	0.271168	0.259653	0.303029	0.269233	0.264491	0.28304	0.300534	0.297482	0.280822	0.295658	0.295011	0.280847	0.284263	0.302382	0.26937	0.274452	0.274906	0.329442	0.296063	0.284667	0.283608	0.293134	0.335584
9390.38	0.324566	0.293209	0.260619	0.323382	0.294908	0.289006	0.28802	0.273532	0.266271	0.311001	0.326032	0.262696	0.256459	0.257337	0.26771	0.253274	0.276058	0.265779	0.259236	0.285207	0.257829	0.26421	0.28263	0.280748	0.277238	0.294963	0.270843	0.25935	0.302679	0.268911	0.264174	0.282712	0.300188	0.29715	0.2805	0.295305	0.29467	0.280503	0.283921	0.302026	0.269047	0.274115	0.274572	0.329069	0.295732	0.284352	0.283274	0.292804	0.335218
9386.41	0.324224	0.292868	0.260308	0.323023	0.294568	0.28868	0.287692	0.273219	0.265964	0.310665	0.325634	0.262382	0.256134	0.257012	0.26738	0.252967	0.275707	0.265446	0.258921	0.284853	0.257511	0.26389	0.282272	0.280394	0.276893	0.294611	0.27052	0.259049	0.302333	0.268591	0.263859	0.282388	0.299845	0.296821	0.280182	0.294954	0.294333	0.280163	0.283583	0.301673	0.268727	0.27378	0.274241	0.328699	0.295403	0.284039	0.282944	0.292477	0.334855
9382.43	0.323885	0.29253	0.26	0.322669	0.29423	0.288357	0.287367	0.272909	0.265661	0.310332	0.32524	0.262071	0.255812	0.256691	0.267053	0.252663	0.275359	0.265117	0.258609	0.284504	0.257196	0.263573	0.281917	0.280044	0.27655	0.294262	0.270201	0.258751	0.30199	0.268275	0.263547	0.282067	0.299505	0.296496	0.279867	0.294607	0.293998	0.279826	0.283248	0.301324	0.26841	0.273449	0.273913	0.328334	0.295078	0.28373	0.282616	0.292153	0.334496
9378.46	0.323553	0.292198	0.259697	0.32232	0.293899	0.28804	0.287048	0.272604	0.265362	0.310005	0.324853	0.261766	0.255496	0.256374	0.266731	0.252365	0.275017	0.264794	0.258302	0.28416	0.256886	0.263262	0.281568	0.2797	0.276214	0.29392	0.269887	0.258459	0.301654	0.267965	0.263241	0.281752	0.299172	0.296176	0.279557	0.294266	0.29367	0.279494	0.282919	0.300981	0.268098	0.273123	0.27359	0.327975	0.294759	0.283427	0.282294	0.291835	0.334144
9374.49	0.323228	0.291872	0.2594	0.321979	0.293574	0.287728	0.286735	0.272304	0.265069	0.309685	0.324473	0.261467	0.255185	0.256063	0.266415	0.252071	0.274681	0.264475	0.258001	0.283822	0.256582	0.262956	0.281225	0.279361	0.275884	0.293583	0.269579	0.258172	0.301323	0.267659	0.26294	0.281442	0.298845	0.295863	0.279254	0.293931	0.293348	0.279169	0.282596	0.300644	0.267792	0.272803	0.273273	0.327622	0.294446	0.283129	0.281978	0.291523	0.333798
9370.52	0.322906	0.291548	0.259105	0.32164	0.293251	0.28742	0.286425	0.272008	0.264779	0.309368	0.324096	0.261169	0.254876	0.255755	0.266102	0.251781	0.274347	0.26416	0.257702	0.283486	0.25628	0.262653	0.280885	0.279026	0.275556	0.29325	0.269274	0.257887	0.300996	0.267357	0.262641	0.281136	0.29852	0.295553	0.278953	0.293599	0.293028	0.278846	0.282276	0.30031	0.267488	0.272486	0.272959	0.327273	0.294135	0.282834	0.281665	0.291214	0.333456
9366.55	0.322584	0.291226	0.258811	0.321302	0.292929	0.287112	0.286115	0.271712	0.264489	0.309051	0.323719	0.260873	0.254568	0.255446	0.265789	0.25149	0.274014	0.263845	0.257404	0.283152	0.255979	0.26235	0.280545	0.27869	0.275228	0.292917	0.268969	0.257602	0.300669	0.267055	0.262343	0.280829	0.298197	0.295243	0.278653	0.293268	0.292709	0.278523	0.281956	0.299977	0.267185	0.272169	0.272645	0.326925	0.293826	0.28254	0.281352	0.290906	0.333115
9362.57	0.322263	0.290905	0.258518	0.320966	0.292609	0.286805	0.285806	0.271417	0.264201	0.308736	0.323344	0.260577	0.254261	0.25514	0.265477	0.251201	0.273683	0.263531	0.257107	0.282818	0.255679	0.262049	0.280206	0.278357	0.274903	0.292585	0.268665	0.257319	0.300343	0.266755	0.262047	0.280525	0.297874	0.294935	0.278354	0.292937	0.292392	0.278202	0.281638	0.299645	0.266883	0.271854	0.272333	0.326578	0.293517	0.282247	0.281041	0.290599	0.332775
9358.6	0.321946	0.290586	0.258228	0.320632	0.292291	0.286501	0.2855	0.271124	0.263915	0.308424	0.322972	0.260284	0.253956	0.254835	0.265168	0.250915	0.273354	0.26322	0.256812	0.282488	0.255381	0.26175	0.279871	0.278025	0.274579	0.292256	0.268364	0.257039	0.300021	0.266456	0.261753	0.280222	0.297555	0.29463	0.278057	0.29261	0.292077	0.277884	0.281323	0.299316	0.266584	0.271541	0.272023	0.326234	0.293212	0.281957	0.280732	0.290294	0.332439
9354.63	0.321631	0.29027	0.25794	0.320301	0.291976	0.286199	0.285197	0.270834	0.263631	0.308114	0.322602	0.259993	0.253653	0.254533	0.264861	0.25063	0.273027	0.26291	0.25652	0.28216	0.255085	0.261453	0.279537	0.277697	0.274258	0.29193	0.268065	0.25676	0.2997	0.266161	0.26146	0.279922	0.297238	0.294326	0.277763	0.292285	0.291764	0.277568	0.281009	0.298989	0.266287	0.271231	0.271715	0.325893	0.292908	0.281669	0.280425	0.289992	0.332104
9350.66	0.32132	0.289958	0.257655	0.319974	0.291665	0.285901	0.284897	0.270548	0.263351	0.307808	0.322237	0.259706	0.253354	0.254234	0.264557	0.250349	0.272704	0.262605	0.256231	0.281835	0.254793	0.26116	0.279207	0.277371	0.273941	0.291608	0.267769	0.256485	0.299384	0.265868	0.261172	0.279626	0.296924	0.294027	0.277473	0.291964	0.291456	0.277255	0.2807	0.298667	0.265994	0.270924	0.271411	0.325556	0.292609	0.281385	0.280122	0.289694	0.331775
9346.69	0.321013	0.28965	0.257373	0.319651	0.291357	0.285607	0.284601	0.270264	0.263074	0.307506	0.321875	0.259422	0.253058	0.253938	0.264257	0.250071	0.272384	0.262302	0.255945	0.281514	0.254504	0.26087	0.278881	0.27705	0.273627	0.291289	0.267477	0.256213	0.299071	0.265579	0.260887	0.279333	0.296615	0.293732	0.277186	0.291647	0.291151	0.276946	0.280394	0.298348	0.265704	0.27062	0.27111	0.325223	0.292313	0.281104	0.279823	0.289399	0.331449
9342.71	0.320707	0.289342	0.257092	0.319329	0.29105	0.285313	0.284305	0.269982	0.262798	0.307205	0.321515	0.259138	0.252763	0.253643	0.263958	0.249794	0.272066	0.262001	0.25566	0.281194	0.254216	0.26058	0.278555	0.276729	0.273314	0.290971	0.267186	0.255942	0.29876	0.265291	0.260602	0.279041	0.296307	0.293437	0.2769	0.291331	0.290847	0.276637	0.280089	0.29803	0.265415	0.270318	0.27081	0.324892	0.292018	0.280825	0.279525	0.289105	0.331125
9338.74	0.320402	0.289035	0.256812	0.319008	0.290744	0.28502	0.28401	0.269701	0.262522	0.306905	0.321156	0.258855	0.252469	0.253348	0.263659	0.249517	0.271748	0.2617	0.255376	0.280875	0.253928	0.260292	0.27823	0.276409	0.273002	0.290654	0.266895	0.255672	0.298449	0.265004	0.260318	0.27875	0.295999	0.293143	0.276615	0.291015	0.290544	0.276329	0.279785	0.297713	0.265126	0.270016	0.270511	0.324561	0.291724	0.280546	0.279227	0.288812	0.330801
9334.77	0.320098	0.288729	0.256532	0.318688	0.290439	0.284728	0.283716	0.26942	0.262248	0.306605	0.320797	0.258573	0.252175	0.253054	0.263361	0.249241	0.271431	0.261399	0.255092	0.280556	0.253641	0.260004	0.277906	0.27609	0.27269	0.290337	0.266606	0.255402	0.298138	0.264717	0.260035	0.278459	0.295692	0.292849	0.27633	0.2907	0.290242	0.276022	0.279481	0.297397	0.264838	0.269714	0.270212	0.32423	0.291431	0.280267	0.27893	0.28852	0.330479
9330.8	0.319796	0.288425	0.256255	0.318371	0.290136	0.284438	0.283425	0.269142	0.261975	0.306309	0.320441	0.258293	0.251883	0.252762	0.263065	0.248967	0.271116	0.261101	0.254811	0.280241	0.253356	0.259718	0.277585	0.275773	0.272381	0.290024	0.266318	0.255134	0.297831	0.264433	0.259754	0.278171	0.295388	0.292559	0.276048	0.290388	0.289942	0.275718	0.27918	0.297083	0.264553	0.269416	0.269917	0.323903	0.29114	0.279992	0.278636	0.28823	0.330159
9326.83	0.319498	0.288125	0.255981	0.318057	0.289837	0.284151	0.283136	0.268867	0.261706	0.306015	0.320089	0.258015	0.251595	0.252473	0.262772	0.248696	0.270804	0.260806	0.254532	0.279928	0.253074	0.259435	0.277266	0.275459	0.272075	0.289713	0.266033	0.25487	0.297527	0.264151	0.259477	0.277886	0.295087	0.292271	0.275769	0.290079	0.289646	0.275416	0.278882	0.296773	0.264271	0.26912	0.269623	0.323579	0.290852	0.279719	0.278345	0.287943	0.329842
9322.85	0.319204	0.287827	0.255709	0.317747	0.28954	0.283867	0.282851	0.268594	0.261439	0.305725	0.31974	0.257741	0.251308	0.252186	0.262482	0.248428	0.270496	0.260514	0.254257	0.279618	0.252794	0.259155	0.27695	0.275149	0.271772	0.289405	0.265752	0.254608	0.297226	0.263872	0.259202	0.277604	0.294789	0.291987	0.275493	0.289774	0.289353	0.275117	0.278587	0.296466	0.263991	0.268827	0.269333	0.323259	0.290567	0.279449	0.278056	0.28766	0.329529
9318.88	0.318909	0.28753	0.255438	0.317437	0.289244	0.283584	0.282566	0.268322	0.261172	0.305435	0.319391	0.257467	0.251023	0.2519	0.262192	0.24816	0.270187	0.260221	0.253981	0.279308	0.252515	0.258876	0.276635	0.274838	0.271469	0.289098	0.26547	0.254346	0.296925	0.263594	0.258927	0.277323	0.294492	0.291703	0.275217	0.289468	0.28906	0.274819	0.278292	0.296159	0.263712	0.268534	0.269044	0.322939	0.290283	0.27918	0.277768	0.287377	0.329217
9314.91	0.318615	0.287233	0.255167	0.317127	0.288949	0.283301	0.282281	0.26805	0.260906	0.305145	0.319043	0.257193	0.250737	0.251614	0.261903	0.247893	0.269879	0.25993	0.253706	0.278999	0.252237	0.258597	0.27632	0.274528	0.271167	0.288791	0.265189	0.254085	0.296624	0.263316	0.258652	0.277041	0.294194	0.291419	0.274942	0.289163	0.288767	0.274522	0.277998	0.295853	0.263433	0.268242	0.268754	0.322619	0.289999	0.278911	0.277481	0.287094	0.328905
9310.94	0.318322	0.286937	0.254897	0.316818	0.288654	0.283019	0.281997	0.267779	0.26064	0.304856	0.318696	0.25692	0.250452	0.251328	0.261614	0.247626	0.269572	0.259638	0.253431	0.27869	0.251958	0.258318	0.276006	0.274219	0.270865	0.288485	0.264908	0.253824	0.296324	0.263038	0.258378	0.27676	0.293898	0.291136	0.274666	0.288859	0.288475	0.274225	0.277704	0.295547	0.263154	0.26795	0.268465	0.3223	0.289716	0.278642	0.277193	0.286811	0.328593
9306.97	0.318031	0.286643	0.254629	0.316511	0.288361	0.282739	0.281715	0.26751	0.260376	0.304569	0.318351	0.256649	0.250169	0.251045	0.261328	0.247361	0.269267	0.259349	0.253159	0.278384	0.251682	0.258041	0.275694	0.273911	0.270565	0.288181	0.26463	0.253565	0.296027	0.262763	0.258107	0.276482	0.293604	0.290856	0.274394	0.288557	0.288186	0.27393	0.277413	0.295245	0.262878	0.267661	0.268178	0.321985	0.289435	0.278376	0.276909	0.286531	0.328284
9302.99	0.317742	0.286352	0.254363	0.316207	0.288071	0.282461	0.281435	0.267243	0.260114	0.304285	0.318009	0.256379	0.249887	0.250763	0.261043	0.247098	0.268964	0.259062	0.252888	0.27808	0.251407	0.257766	0.275384	0.273606	0.270268	0.28788	0.264353	0.253309	0.295732	0.26249	0.257837	0.276206	0.293312	0.290578	0.274123	0.288257	0.287898	0.273638	0.277123	0.294944	0.262604	0.267374	0.267893	0.321671	0.289157	0.278112	0.276626	0.286252	0.327977
9299.02	0.317454	0.286061	0.254097	0.315903	0.287781	0.282183	0.281155	0.266976	0.259853	0.304001	0.317667	0.25611	0.249607	0.250482	0.260759	0.246835	0.268662	0.258776	0.252617	0.277777	0.251133	0.257492	0.275074	0.273302	0.269971	0.287579	0.264077	0.253052	0.295438	0.262217	0.257568	0.27593	0.293021	0.2903	0.273853	0.287958	0.287612	0.273346	0.276835	0.294644	0.26233	0.267087	0.267609	0.321359	0.288879	0.277849	0.276344	0.285974	0.327671
9295.05	0.317167	0.28577	0.253832	0.315601	0.287492	0.281907	0.280876	0.266711	0.259592	0.303718	0.317327	0.255842	0.249327	0.250201	0.260475	0.246574	0.268361	0.25849	0.252348	0.277474	0.25086	0.257219	0.274766	0.272998	0.269675	0.287279	0.263802	0.252797	0.295145	0.261946	0.257299	0.275655	0.29273	0.290023	0.273584	0.28766	0.287326	0.273055	0.276547	0.294345	0.262057	0.266801	0.267326	0.321047	0.288601	0.277586	0.276063	0.285697	0.327366
9291.08	0.316881	0.285481	0.253568	0.315299	0.287203	0.281631	0.280599	0.266446	0.259332	0.303436	0.316987	0.255575	0.249048	0.249922	0.260193	0.246313	0.268061	0.258205	0.252079	0.277173	0.250588	0.256946	0.274458	0.272695	0.269379	0.286981	0.263528	0.252542	0.294853	0.261675	0.257031	0.27538	0.292441	0.289747	0.273315	0.287363	0.287041	0.272765	0.27626	0.294047	0.261785	0.266516	0.267043	0.320737	0.288325	0.277324	0.275782	0.285421	0.327062
9287.11	0.316595	0.285193	0.253305	0.314998	0.286916	0.281356	0.280321	0.266182	0.259073	0.303155	0.316648	0.255308	0.248769	0.249643	0.259911	0.246053	0.267762	0.257921	0.25181	0.276872	0.250316	0.256674	0.274151	0.272393	0.269085	0.286683	0.263254	0.252288	0.294561	0.261404	0.256764	0.275107	0.292152	0.289472	0.273048	0.287067	0.286757	0.272476	0.275973	0.29375	0.261514	0.266232	0.266761	0.320427	0.288049	0.277063	0.275503	0.285146	0.326759
9283.13	0.316311	0.284905	0.253042	0.314698	0.286629	0.281082	0.280045	0.265918	0.258814	0.302875	0.31631	0.255042	0.248492	0.249364	0.25963	0.245794	0.267463	0.257637	0.251543	0.276572	0.250045	0.256403	0.273845	0.272092	0.268791	0.286386	0.262981	0.252035	0.29427	0.261135	0.256498	0.274834	0.291865	0.289198	0.272781	0.286771	0.286474	0.272187	0.275688	0.293454	0.261243	0.265948	0.26648	0.320118	0.287774	0.276803	0.275224	0.284872	0.326457
9279.16	0.316027	0.284617	0.25278	0.314397	0.286343	0.280807	0.279769	0.265655	0.258556	0.302595	0.315972	0.254777	0.248214	0.249086	0.259349	0.245534	0.267165	0.257354	0.251275	0.276272	0.249775	0.256131	0.273539	0.271791	0.268498	0.286089	0.262708	0.251782	0.29398	0.260865	0.256232	0.274562	0.291577	0.288924	0.272514	0.286476	0.286191	0.271899	0.275402	0.293158	0.260972	0.265665	0.2662	0.31981	0.287499	0.276543	0.274945	0.284598	0.326155
9275.19	0.315743	0.284329	0.252517	0.314097	0.286056	0.280533	0.279493	0.265391	0.258297	0.302315	0.315633	0.254511	0.247936	0.248808	0.259068	0.245275	0.266866	0.25707	0.251007	0.275973	0.249504	0.25586	0.273233	0.27149	0.268204	0.285792	0.262435	0.251528	0.293689	0.260596	0.255965	0.274289	0.291289	0.28865	0.272247	0.28618	0.285907	0.27161	0.275116	0.292861	0.260702	0.265381	0.265918	0.319501	0.287224	0.276282	0.274666	0.284325	0.325854
9271.22	0.315459	0.284042	0.252255	0.313797	0.28577	0.280259	0.279216	0.265128	0.258039	0.302034	0.315295	0.254245	0.247659	0.248529	0.258787	0.245015	0.266567	0.256787	0.25074	0.275673	0.249233	0.255589	0.272927	0.271188	0.26791	0.285495	0.262162	0.251275	0.293398	0.260326	0.255698	0.274016	0.291001	0.288375	0.27198	0.285885	0.285624	0.271322	0.274831	0.292565	0.260431	0.265097	0.265637	0.319192	0.28695	0.276022	0.274387	0.284051	0.325552
9267.25	0.315176	0.283754	0.251993	0.313497	0.285484	0.279984	0.27894	0.264865	0.257781	0.301754	0.314957	0.25398	0.247382	0.248251	0.258507	0.244756	0.266269	0.256504	0.250472	0.275373	0.248963	0.255318	0.272621	0.270887	0.267617	0.285198	0.26189	0.251022	0.293108	0.260057	0.255432	0.273743	0.290714	0.288101	0.271713	0.285589	0.285341	0.271034	0.274545	0.292269	0.260161	0.264814	0.265357	0.318883	0.286676	0.275761	0.274108	0.283779	0.325251
9263.27	0.314894	0.283468	0.251731	0.313197	0.285199	0.279711	0.278665	0.264603	0.257523	0.301475	0.31462	0.253715	0.247105	0.247974	0.258227	0.244498	0.265972	0.256222	0.250206	0.275075	0.248693	0.255048	0.272317	0.270587	0.267324	0.284902	0.261618	0.25077	0.292818	0.259789	0.255167	0.273471	0.290427	0.287828	0.271447	0.285295	0.285059	0.270746	0.274261	0.291974	0.259891	0.264532	0.265077	0.318576	0.286402	0.275502	0.27383	0.283507	0.324951
9259.3	0.314613	0.283182	0.25147	0.312899	0.284914	0.279438	0.27839	0.264341	0.257266	0.301196	0.314283	0.25345	0.246829	0.247697	0.257947	0.24424	0.265675	0.25594	0.24994	0.274776	0.248423	0.254778	0.272012	0.270287	0.267032	0.284606	0.261346	0.250518	0.292529	0.259521	0.254902	0.2732	0.290141	0.287556	0.271181	0.285001	0.284777	0.270459	0.273977	0.29168	0.259622	0.26425	0.264797	0.318268	0.28613	0.275243	0.273553	0.283235	0.324652
9255.33	0.314332	0.282896	0.25121	0.312601	0.28463	0.279166	0.278116	0.264079	0.257009	0.300918	0.313947	0.253186	0.246553	0.24742	0.257669	0.243982	0.265378	0.255658	0.249674	0.274479	0.248155	0.254508	0.271708	0.269988	0.26674	0.284311	0.261075	0.250266	0.292241	0.259253	0.254638	0.272929	0.289855	0.287284	0.270916	0.284707	0.284496	0.270173	0.273693	0.291386	0.259354	0.263968	0.264518	0.317962	0.285858	0.274985	0.273276	0.282964	0.324353
9251.36	0.314051	0.282611	0.25095	0.312303	0.284346	0.278895	0.277842	0.263818	0.256753	0.30064	0.313611	0.252922	0.246277	0.247143	0.25739	0.243725	0.265082	0.255376	0.249409	0.274181	0.247886	0.254239	0.271404	0.269689	0.266449	0.284016	0.260804	0.250015	0.291952	0.258986	0.254373	0.272658	0.28957	0.287012	0.270651	0.284414	0.284215	0.269887	0.27341	0.291092	0.259086	0.263686	0.264239	0.317656	0.285586	0.274727	0.272999	0.282693	0.324054
9247.39	0.31377	0.282326	0.25069	0.312005	0.284062	0.278623	0.277568	0.263557	0.256497	0.300362	0.313276	0.252659	0.246002	0.246867	0.257112	0.243468	0.264787	0.255095	0.249143	0.273884	0.247617	0.253969	0.2711	0.26939	0.266158	0.283722	0.260534	0.249764	0.291664	0.258719	0.254109	0.272387	0.289285	0.286741	0.270387	0.284121	0.283934	0.269601	0.273127	0.2908	0.258818	0.263405	0.263961	0.31735	0.285314	0.27447	0.272722	0.282422	0.323756
9243.41	0.313492	0.282044	0.250432	0.31171	0.283781	0.278354	0.277296	0.263297	0.256242	0.300086	0.312943	0.252396	0.245728	0.246592	0.256835	0.243212	0.264493	0.254815	0.24888	0.273589	0.24735	0.253702	0.270798	0.269094	0.265869	0.283429	0.260265	0.249515	0.291378	0.258454	0.253847	0.272119	0.289002	0.286471	0.270125	0.283831	0.283656	0.269318	0.272846	0.290509	0.258552	0.263126	0.263685	0.317046	0.285044	0.274214	0.272448	0.282153	0.323459
9239.44	0.313214	0.281762	0.250175	0.311416	0.2835	0.278085	0.277024	0.263039	0.255988	0.299811	0.312611	0.252135	0.245455	0.246317	0.256559	0.242957	0.2642	0.254536	0.248617	0.273295	0.247084	0.253435	0.270497	0.268798	0.26558	0.283137	0.259997	0.249266	0.291093	0.258189	0.253586	0.271851	0.28872	0.286202	0.269863	0.283541	0.283378	0.269035	0.272566	0.290218	0.258287	0.262847	0.263409	0.316744	0.284775	0.273959	0.272174	0.281885	0.323163
9235.47	0.312936	0.28148	0.249918	0.311122	0.28322	0.277817	0.276754	0.262781	0.255735	0.299537	0.31228	0.251874	0.245182	0.246044	0.256284	0.242703	0.263908	0.254258	0.248355	0.273001	0.246818	0.253168	0.270196	0.268502	0.265292	0.282846	0.259729	0.249018	0.290808	0.257925	0.253325	0.271583	0.288438	0.285934	0.269601	0.283251	0.283101	0.268752	0.272287	0.289928	0.258022	0.262569	0.263133	0.316441	0.284506	0.273704	0.271901	0.281616	0.322868
9231.5	0.312658	0.281199	0.249661	0.310828	0.282939	0.277548	0.276483	0.262523	0.255482	0.299262	0.311948	0.251613	0.244909	0.24577	0.256008	0.242449	0.263615	0.253979	0.248092	0.272707	0.246553	0.252902	0.269896	0.268207	0.265005	0.282555	0.259461	0.248769	0.290524	0.257661	0.253064	0.271316	0.288156	0.285665	0.26934	0.282962	0.282824	0.268469	0.272007	0.289638	0.257757	0.262291	0.262858	0.316139	0.284237	0.273449	0.271628	0.281348	0.322572
9227.53	0.31238	0.280918	0.249405	0.310535	0.28266	0.27728	0.276212	0.262265	0.255229	0.298988	0.311617	0.251352	0.244636	0.245496	0.255733	0.242195	0.263323	0.253701	0.24783	0.272413	0.246287	0.252636	0.269596	0.267912	0.264717	0.282264	0.259194	0.248521	0.29024	0.257398	0.252803	0.271049	0.287875	0.285397	0.269079	0.282673	0.282547	0.268187	0.271728	0.289348	0.257493	0.262013	0.262582	0.315838	0.283968	0.273194	0.271355	0.28108	0.322277
9223.55	0.312103	0.280636	0.249148	0.310242	0.28238	0.277012	0.275942	0.262007	0.254976	0.298714	0.311287	0.251091	0.244364	0.245223	0.255458	0.241941	0.263032	0.253423	0.247569	0.27212	0.246022	0.25237	0.269296	0.267617	0.26443	0.281973	0.258927	0.248274	0.289956	0.257134	0.252543	0.270782	0.287594	0.285129	0.268818	0.282384	0.282271	0.267905	0.271449	0.289059	0.257228	0.261736	0.262307	0.315536	0.283699	0.27294	0.271082	0.280812	0.321982
9219.58	0.311826	0.280356	0.248892	0.30995	0.282101	0.276744	0.275672	0.26175	0.254723	0.29844	0.310956	0.250831	0.244092	0.24495	0.255183	0.241688	0.26274	0.253146	0.247307	0.271827	0.245757	0.252104	0.268996	0.267323	0.264143	0.281683	0.25866	0.248026	0.289672	0.256871	0.252283	0.270515	0.287314	0.284862	0.268558	0.282095	0.281995	0.267623	0.271171	0.28877	0.256964	0.261458	0.262033	0.315235	0.283431	0.272686	0.27081	0.280545	0.321688
9215.61	0.311551	0.280076	0.248638	0.309659	0.281824	0.276478	0.275403	0.261494	0.254472	0.298168	0.310628	0.250572	0.243822	0.244678	0.25491	0.241436	0.26245	0.252869	0.247048	0.271536	0.245493	0.25184	0.268697	0.26703	0.263857	0.281394	0.258395	0.247781	0.28939	0.256609	0.252025	0.27025	0.287034	0.284597	0.268298	0.281808	0.28172	0.267343	0.270894	0.288482	0.256702	0.261182	0.261759	0.314936	0.283165	0.272433	0.270539	0.28028	0.321396
9211.64	0.31128	0.2798	0.248386	0.309372	0.281549	0.276214	0.275137	0.261241	0.254223	0.297899	0.310302	0.250316	0.243554	0.244409	0.25464	0.241186	0.262163	0.252596	0.246791	0.271247	0.245232	0.251578	0.268402	0.26674	0.263575	0.281109	0.258132	0.247537	0.289112	0.25635	0.251769	0.269987	0.286758	0.284334	0.268042	0.281524	0.281449	0.267066	0.27062	0.288198	0.256442	0.260909	0.261489	0.31464	0.282902	0.272184	0.270271	0.280017	0.321107
9207.67	0.311011	0.279526	0.248137	0.309087	0.281277	0.275952	0.274874	0.26099	0.253977	0.297632	0.30998	0.250062	0.243288	0.244141	0.254372	0.240939	0.261878	0.252325	0.246536	0.270961	0.244973	0.251319	0.268109	0.266452	0.263294	0.280825	0.257872	0.247296	0.288835	0.256094	0.251516	0.269727	0.286485	0.284074	0.267788	0.281243	0.28118	0.266791	0.270349	0.287916	0.256185	0.260639	0.261221	0.314346	0.28264	0.271936	0.270005	0.279757	0.320821
9203.69	0.310744	0.279255	0.247889	0.308805	0.281008	0.275693	0.274613	0.260742	0.253733	0.297368	0.30966	0.24981	0.243024	0.243876	0.254106	0.240694	0.261596	0.252056	0.246284	0.270678	0.244717	0.251062	0.267818	0.266167	0.263017	0.280545	0.257614	0.247058	0.288561	0.255839	0.251266	0.26947	0.286213	0.283816	0.267537	0.280964	0.280914	0.266519	0.270081	0.287637	0.25593	0.26037	0.260955	0.314055	0.282382	0.271691	0.269742	0.279499	0.320538
9199.72	0.310479	0.278984	0.247643	0.308524	0.28074	0.275434	0.274352	0.260495	0.253489	0.297105	0.309341	0.249559	0.242761	0.243612	0.253842	0.24045	0.261315	0.251788	0.246033	0.270395	0.244461	0.250806	0.267529	0.265882	0.26274	0.280265	0.257358	0.24682	0.288288	0.255586	0.251017	0.269214	0.285943	0.283559	0.267286	0.280686	0.280648	0.266247	0.269814	0.287358	0.255676	0.260103	0.26069	0.313765	0.282124	0.271447	0.26948	0.279242	0.320257
9195.75	0.310213	0.278714	0.247398	0.308244	0.280472	0.275176	0.274092	0.260248	0.253246	0.296841	0.309022	0.249308	0.242499	0.243348	0.253577	0.240206	0.261034	0.251521	0.245782	0.270112	0.244206	0.25055	0.267239	0.265599	0.262464	0.279986	0.257101	0.246582	0.288016	0.255333	0.250769	0.268958	0.285673	0.283303	0.267035	0.280408	0.280384	0.265977	0.269547	0.28708	0.255422	0.259837	0.260426	0.313476	0.281867	0.271203	0.269218	0.278986	0.319976
9191.78	0.309948	0.278444	0.247153	0.307964	0.280205	0.274917	0.273833	0.260001	0.253003	0.296579	0.308704	0.249058	0.242237	0.243084	0.253314	0.239963	0.260754	0.251254	0.245533	0.269831	0.243951	0.250295	0.26695	0.265315	0.262189	0.279707	0.256846	0.246345	0.287744	0.255081	0.250521	0.268702	0.285403	0.283047	0.266785	0.280131	0.280119	0.265707	0.269281	0.286803	0.255169	0.25957	0.260162	0.313186	0.28161	0.27096	0.268956	0.27873	0.319696
9187.81	0.309685	0.278175	0.246909	0.307685	0.279939	0.274659	0.273574	0.259756	0.252762	0.296317	0.308387	0.248809	0.241976	0.242822	0.253051	0.23972	0.260476	0.250989	0.245284	0.26955	0.243698	0.250041	0.266663	0.265034	0.261915	0.27943	0.256591	0.246109	0.287473	0.25483	0.250274	0.268448	0.285135	0.282792	0.266536	0.279855	0.279856	0.265438	0.269016	0.286526	0.254917	0.259305	0.259899	0.312898	0.281354	0.270718	0.268696	0.278474	0.319418
9183.83	0.309425	0.27791	0.246668	0.307409	0.279676	0.274404	0.273318	0.259513	0.252522	0.296059	0.308074	0.248563	0.241718	0.242562	0.252792	0.239481	0.2602	0.250726	0.245039	0.269272	0.243447	0.24979	0.266378	0.264755	0.261644	0.279155	0.256339	0.245875	0.287205	0.254582	0.250031	0.268197	0.284869	0.282541	0.266289	0.279582	0.279596	0.265172	0.268755	0.286253	0.254668	0.259043	0.259639	0.312614	0.281101	0.270478	0.268439	0.278222	0.319143
9179.86	0.309166	0.277646	0.246429	0.307135	0.279416	0.27415	0.273064	0.259272	0.252285	0.295802	0.307763	0.248319	0.241461	0.242304	0.252534	0.239243	0.259927	0.250466	0.244796	0.268996	0.243197	0.24954	0.266095	0.264478	0.261375	0.278883	0.256089	0.245643	0.28694	0.254336	0.249789	0.267948	0.284606	0.282291	0.266045	0.279311	0.279338	0.264908	0.268495	0.285982	0.254421	0.258783	0.259381	0.312332	0.28085	0.270241	0.268183	0.277972	0.318871
9175.89	0.308911	0.277386	0.246193	0.306864	0.279159	0.273898	0.272812	0.259034	0.25205	0.295549	0.307455	0.248077	0.241208	0.242049	0.252279	0.239008	0.259656	0.250208	0.244556	0.268723	0.242951	0.249294	0.265816	0.264205	0.261109	0.278614	0.255842	0.245414	0.286678	0.254092	0.249551	0.267702	0.284346	0.282045	0.265802	0.279042	0.279083	0.264647	0.268238	0.285714	0.254176	0.258526	0.259126	0.312053	0.280603	0.270007	0.267931	0.277725	0.318603
9171.92	0.308658	0.277127	0.245959	0.306595	0.278903	0.273647	0.272562	0.258798	0.251816	0.295297	0.307148	0.247838	0.240955	0.241795	0.252026	0.238775	0.259388	0.249952	0.244317	0.268452	0.242705	0.249049	0.265538	0.263933	0.260845	0.278346	0.255597	0.245186	0.286418	0.25385	0.249313	0.267457	0.284087	0.2818	0.265562	0.278775	0.278829	0.264387	0.267983	0.285448	0.253934	0.25827	0.258873	0.311775	0.280357	0.269774	0.267681	0.277479	0.318338
9167.95	0.308404	0.276868	0.245725	0.306326	0.278647	0.273396	0.272312	0.258562	0.251581	0.295045	0.306841	0.247598	0.240703	0.241541	0.251773	0.238541	0.25912	0.249696	0.244079	0.26818	0.24246	0.248805	0.26526	0.263662	0.260582	0.278079	0.255351	0.244958	0.286159	0.253608	0.249076	0.267213	0.283828	0.281555	0.265321	0.278508	0.278576	0.264127	0.267728	0.285182	0.253691	0.258015	0.258619	0.311499	0.280111	0.269541	0.26743	0.277233	0.318072
9163.97	0.30815	0.27661	0.245491	0.306056	0.278392	0.273145	0.272063	0.258326	0.251347	0.294793	0.306536	0.247359	0.240452	0.241288	0.251521	0.238308	0.258853	0.249441	0.243841	0.26791	0.242215	0.248561	0.264984	0.263392	0.260319	0.277813	0.255106	0.24473	0.2859	0.253367	0.248839	0.26697	0.28357	0.28131	0.26508	0.278242	0.278323	0.263867	0.267473	0.284916	0.253448	0.25776	0.258367	0.311222	0.279865	0.269309	0.26718	0.276987	0.317807
9160	0.307897	0.276352	0.245257	0.305787	0.278137	0.272896	0.271813	0.25809	0.251113	0.294542	0.306231	0.24712	0.240201	0.241035	0.251269	0.238075	0.258587	0.249186	0.243604	0.267639	0.241971	0.248318	0.264708	0.263122	0.260057	0.277547	0.254861	0.244502	0.285641	0.253125	0.248602	0.266727	0.283312	0.281066	0.26484	0.277975	0.27807	0.263608	0.267218	0.28465	0.253206	0.257505	0.258114	0.310946	0.279619	0.269076	0.266931	0.276741	0.317542
9156.03	0.307644	0.276095	0.245024	0.305519	0.277883	0.272649	0.271564	0.257856	0.25088	0.294292	0.305928	0.246882	0.239952	0.240784	0.251018	0.237843	0.258322	0.248932	0.243367	0.26737	0.241728	0.248076	0.264434	0.262854	0.259796	0.277283	0.254618	0.244276	0.285384	0.252885	0.248366	0.266485	0.283054	0.280822	0.2646	0.277711	0.277818	0.263349	0.266964	0.284386	0.252965	0.257252	0.257862	0.310671	0.279373	0.268845	0.266682	0.276496	0.317278
9152.06	0.307391	0.275839	0.244792	0.305252	0.27763	0.272403	0.271316	0.257622	0.250646	0.294043	0.305628	0.246646	0.239703	0.240534	0.250768	0.237612	0.258058	0.24868	0.24313	0.267102	0.241485	0.247834	0.264162	0.262588	0.259536	0.27702	0.254374	0.244049	0.285128	0.252645	0.248131	0.266245	0.282798	0.280579	0.264361	0.277447	0.277567	0.263092	0.26671	0.284123	0.252725	0.257	0.257612	0.310398	0.279129	0.268614	0.266434	0.276252	0.317014
9148.09	0.30714	0.275584	0.24456	0.304985	0.277376	0.272157	0.271069	0.257389	0.250413	0.293795	0.305329	0.24641	0.239455	0.240284	0.250518	0.23738	0.257796	0.248428	0.242893	0.266836	0.241243	0.247594	0.263891	0.262323	0.259277	0.276758	0.254132	0.243823	0.284872	0.252406	0.247895	0.266006	0.282543	0.280336	0.264123	0.277185	0.277316	0.262834	0.266457	0.283861	0.252485	0.256748	0.257361	0.310126	0.278885	0.268383	0.266187	0.276009	0.316751
9144.11	0.306888	0.275329	0.244328	0.304719	0.277123	0.271907	0.270821	0.257154	0.250178	0.293546	0.305031	0.246173	0.239207	0.240034	0.250268	0.237148	0.257533	0.248176	0.242656	0.266569	0.241	0.247352	0.26362	0.262057	0.259018	0.276496	0.253888	0.243596	0.284617	0.252165	0.247659	0.265765	0.282287	0.280093	0.263885	0.276923	0.277066	0.262575	0.266203	0.283599	0.252245	0.256497	0.257111	0.309855	0.27864	0.268152	0.26594	0.275765	0.316488
9140.14	0.306636	0.275075	0.244094	0.304452	0.276869	0.271652	0.270572	0.256919	0.249941	0.293298	0.304734	0.245936	0.238959	0.239784	0.250018	0.236915	0.257271	0.247924	0.242417	0.266303	0.240757	0.247111	0.26335	0.261792	0.258759	0.276234	0.253645	0.243368	0.284362	0.251923	0.247422	0.265524	0.282031	0.27985	0.263647	0.276661	0.276815	0.262316	0.26595	0.283338	0.252005	0.256246	0.25686	0.309585	0.278396	0.267921	0.265693	0.275522	0.316225
9136.17	0.306385	0.274823	0.243863	0.304188	0.276617	0.271398	0.270326	0.256685	0.249705	0.293051	0.30444	0.2457	0.238713	0.239537	0.249769	0.236682	0.257011	0.247674	0.242179	0.26604	0.240515	0.24687	0.263083	0.26153	0.258501	0.275974	0.253403	0.243141	0.284109	0.251682	0.247186	0.265284	0.281778	0.279608	0.26341	0.276402	0.276567	0.262058	0.265698	0.283079	0.251767	0.255997	0.256611	0.309317	0.278152	0.267691	0.265447	0.27528	0.315963
9132.2	0.306134	0.274573	0.243633	0.303925	0.276367	0.27115	0.27008	0.256453	0.249471	0.292805	0.304152	0.245468	0.238471	0.239293	0.249524	0.236453	0.256755	0.247428	0.241944	0.265781	0.240277	0.246633	0.26282	0.261272	0.258247	0.275717	0.253163	0.242916	0.283858	0.251444	0.246953	0.265047	0.281526	0.279367	0.263175	0.276146	0.27632	0.261804	0.265449	0.282823	0.251531	0.255751	0.256364	0.309052	0.27791	0.267462	0.265203	0.275039	0.315701
9128.23	0.305883	0.274326	0.243407	0.303666	0.27612	0.270918	0.269839	0.256226	0.249243	0.292562	0.303872	0.24524	0.238236	0.239057	0.249286	0.236229	0.256506	0.247189	0.241715	0.265528	0.240046	0.246402	0.262566	0.261021	0.258	0.275466	0.252929	0.242695	0.28361	0.251211	0.246725	0.264816	0.281277	0.279128	0.262942	0.275895	0.276076	0.261556	0.265204	0.28257	0.251299	0.25551	0.256123	0.308788	0.277669	0.267234	0.264963	0.274801	0.315439
9124.25	0.305632	0.274083	0.243188	0.303411	0.275877	0.270709	0.269604	0.256004	0.249024	0.292321	0.303603	0.24502	0.23801	0.23883	0.249055	0.236013	0.256266	0.246958	0.241493	0.265282	0.239824	0.24618	0.262322	0.26078	0.257763	0.275221	0.252701	0.24248	0.283365	0.250987	0.246505	0.264593	0.281033	0.278889	0.262713	0.27565	0.275835	0.261318	0.264964	0.282321	0.251074	0.255276	0.255889	0.308527	0.277432	0.267008	0.264728	0.274565	0.315178
9120.28	0.305381	0.273845	0.242975	0.30316	0.275639	0.270525	0.269375	0.255789	0.248813	0.292084	0.303346	0.244809	0.237794	0.238613	0.248835	0.235806	0.256037	0.246737	0.241279	0.265046	0.239614	0.245967	0.262089	0.26055	0.257535	0.274985	0.252482	0.242271	0.283126	0.250772	0.246294	0.264379	0.280794	0.278654	0.262488	0.275412	0.275598	0.261092	0.264731	0.282077	0.250855	0.25505	0.255664	0.308269	0.277198	0.266783	0.264498	0.274333	0.314918
9116.31	0.305132	0.273611	0.242767	0.302914	0.275407	0.270359	0.269151	0.25558	0.24861	0.29185	0.303099	0.244603	0.237586	0.238405	0.248621	0.235606	0.255815	0.246523	0.241073	0.264816	0.239411	0.245761	0.261866	0.260327	0.257316	0.274756	0.252268	0.242067	0.282891	0.250565	0.24609	0.264172	0.28056	0.278421	0.262266	0.275179	0.275364	0.260873	0.264503	0.281837	0.250642	0.25483	0.255444	0.308013	0.276967	0.266561	0.264274	0.274105	0.31466
9112.34	0.304884	0.273378	0.242562	0.302669	0.275175	0.270201	0.268929	0.255373	0.248409	0.291618	0.302854	0.2444	0.237381	0.238199	0.24841	0.235409	0.255597	0.246312	0.240868	0.264589	0.239212	0.245558	0.261646	0.260108	0.257099	0.274529	0.252057	0.241866	0.282658	0.25036	0.245888	0.263968	0.280328	0.278188	0.262046	0.274949	0.275132	0.260657	0.264276	0.281599	0.250431	0.254612	0.255227	0.307759	0.276737	0.26634	0.264051	0.273877	0.314402
9108.37	0.304635	0.273146	0.242356	0.302424	0.274944	0.270042	0.268707	0.255165	0.248208	0.291386	0.30261	0.244197	0.237176	0.237994	0.248199	0.235211	0.255378	0.246102	0.240664	0.264362	0.239013	0.245355	0.261425	0.259889	0.256883	0.274301	0.251846	0.241664	0.282424	0.250155	0.245686	0.263764	0.280095	0.277956	0.261825	0.274718	0.2749	0.260442	0.26405	0.281361	0.25022	0.254395	0.25501	0.307505	0.276508	0.266119	0.263828	0.27365	0.314144
9104.39	0.304387	0.272913	0.242149	0.302179	0.274712	0.269877	0.268484	0.254957	0.248005	0.291153	0.302363	0.243993	0.236968	0.237786	0.247986	0.235011	0.255157	0.245889	0.240458	0.264133	0.238811	0.24515	0.261202	0.259667	0.256664	0.274072	0.251633	0.241461	0.28219	0.249948	0.245482	0.263558	0.279862	0.277723	0.261604	0.274486	0.274667	0.260224	0.263822	0.281122	0.250008	0.254175	0.254791	0.30725	0.276278	0.265897	0.263603	0.273422	0.313886
9100.42	0.304141	0.272681	0.241943	0.301935	0.274481	0.26971	0.268262	0.254749	0.247803	0.290922	0.302116	0.243789	0.236761	0.237578	0.247773	0.234812	0.254937	0.245676	0.240252	0.263904	0.23861	0.244945	0.260979	0.259446	0.256446	0.273844	0.251421	0.241259	0.281957	0.249742	0.245279	0.263353	0.27963	0.277492	0.261385	0.274256	0.274436	0.260006	0.263596	0.280884	0.249796	0.253957	0.254573	0.306998	0.27605	0.265678	0.263381	0.273196	0.313631
9096.45	0.303898	0.272451	0.241738	0.301693	0.274252	0.269541	0.268041	0.254542	0.247601	0.290693	0.301871	0.243585	0.236555	0.23737	0.247562	0.234613	0.254717	0.245464	0.240047	0.263677	0.238408	0.244741	0.260757	0.259225	0.256228	0.273617	0.25121	0.241058	0.281726	0.249536	0.245077	0.263148	0.2794	0.277264	0.261167	0.274026	0.274206	0.259789	0.263371	0.280648	0.249585	0.253739	0.254356	0.306747	0.275823	0.26546	0.263159	0.272971	0.313378
9092.48	0.303654	0.272221	0.241533	0.301451	0.274023	0.269373	0.267821	0.254336	0.2474	0.290464	0.301625	0.243382	0.236348	0.237163	0.24735	0.234415	0.254497	0.245252	0.239843	0.26345	0.238207	0.244537	0.260535	0.259004	0.25601	0.27339	0.250999	0.240857	0.281495	0.249331	0.244874	0.262944	0.279169	0.277035	0.260949	0.273797	0.273977	0.259572	0.263146	0.280412	0.249375	0.253522	0.254139	0.306497	0.275596	0.265242	0.262938	0.272746	0.313125
9088.51	0.303411	0.271992	0.241328	0.301209	0.273794	0.269207	0.267601	0.25413	0.247199	0.290236	0.301381	0.24318	0.236142	0.236957	0.247139	0.234218	0.254279	0.245041	0.239639	0.263224	0.238007	0.244334	0.260314	0.258785	0.255794	0.273164	0.250789	0.240656	0.281264	0.249126	0.244673	0.26274	0.27894	0.276807	0.260731	0.273568	0.273748	0.259356	0.262921	0.280177	0.249165	0.253305	0.253923	0.306247	0.27537	0.265025	0.262717	0.272522	0.312873
9084.53	0.303169	0.271763	0.241125	0.300969	0.273567	0.269043	0.267382	0.253926	0.247	0.290008	0.301138	0.242979	0.235938	0.236752	0.246929	0.234021	0.254061	0.244832	0.239436	0.262998	0.237809	0.244132	0.260095	0.258567	0.255578	0.272939	0.25058	0.240457	0.281035	0.248923	0.244473	0.262538	0.278711	0.27658	0.260515	0.273341	0.27352	0.259141	0.262698	0.279943	0.248957	0.25309	0.253708	0.305998	0.275146	0.264809	0.262497	0.272299	0.312622
9080.56	0.302928	0.271536	0.240923	0.30073	0.27334	0.268881	0.267164	0.253722	0.246802	0.289782	0.300896	0.242779	0.235735	0.236548	0.246721	0.233826	0.253845	0.244623	0.239235	0.262775	0.237611	0.243932	0.259876	0.25835	0.255364	0.272716	0.250372	0.240259	0.280807	0.248721	0.244274	0.262337	0.278484	0.276353	0.2603	0.273114	0.273293	0.258928	0.262476	0.27971	0.248749	0.252875	0.253494	0.305751	0.274922	0.264593	0.262279	0.272077	0.312372
9076.59	0.302692	0.271313	0.240725	0.300496	0.273118	0.268723	0.266951	0.253523	0.246607	0.28956	0.30066	0.242583	0.235535	0.236348	0.246516	0.233634	0.253633	0.244419	0.239037	0.262555	0.237417	0.243735	0.259662	0.258137	0.255154	0.272496	0.250168	0.240065	0.280583	0.248522	0.244078	0.26214	0.27826	0.276131	0.260088	0.272892	0.273071	0.258719	0.262258	0.279481	0.248546	0.252665	0.253284	0.305508	0.274702	0.264382	0.262064	0.27186	0.312126
9072.62	0.302457	0.271091	0.240527	0.300263	0.272897	0.268566	0.266738	0.253324	0.246414	0.289339	0.300425	0.242387	0.235337	0.236149	0.246313	0.233444	0.253422	0.244215	0.23884	0.262336	0.237225	0.243539	0.259449	0.257925	0.254945	0.272278	0.249965	0.239871	0.28036	0.248325	0.243884	0.261944	0.278039	0.27591	0.259878	0.272671	0.272849	0.258511	0.262041	0.279253	0.248343	0.252456	0.253075	0.305266	0.274483	0.264172	0.261851	0.271643	0.311882
9068.65	0.302222	0.270869	0.24033	0.30003	0.272676	0.268409	0.266526	0.253126	0.246221	0.289119	0.300189	0.242192	0.235139	0.23595	0.24611	0.233253	0.253211	0.244012	0.238643	0.262117	0.237032	0.243344	0.259236	0.257714	0.254736	0.27206	0.249762	0.239678	0.280137	0.248128	0.24369	0.261748	0.277817	0.275689	0.259668	0.272451	0.272628	0.258302	0.261824	0.279026	0.248141	0.252246	0.252866	0.305025	0.274265	0.263962	0.261637	0.271426	0.311638
9064.67	0.301987	0.270647	0.240133	0.299797	0.272455	0.268252	0.266314	0.252927	0.246027	0.288898	0.299954	0.241997	0.23494	0.235751	0.245906	0.233062	0.253	0.243808	0.238446	0.261899	0.236839	0.243148	0.259023	0.257502	0.254527	0.271842	0.249559	0.239484	0.279915	0.24793	0.243495	0.261552	0.277595	0.275469	0.259458	0.27223	0.272406	0.258094	0.261607	0.278798	0.247938	0.252037	0.252657	0.304783	0.274046	0.263752	0.261424	0.27121	0.311394
9060.7	0.301753	0.270426	0.239936	0.299564	0.272235	0.268094	0.266102	0.252729	0.245834	0.288679	0.299718	0.241802	0.234742	0.235552	0.245703	0.232872	0.252789	0.243605	0.23825	0.26168	0.236646	0.242952	0.25881	0.25729	0.254318	0.271624	0.249357	0.239292	0.279693	0.247733	0.243301	0.261357	0.277374	0.275249	0.259249	0.27201	0.272186	0.257886	0.261391	0.278572	0.247736	0.251828	0.252449	0.304543	0.273829	0.263543	0.261211	0.270994	0.311151
9056.73	0.301522	0.270207	0.23974	0.299334	0.272016	0.267937	0.265892	0.252533	0.245643	0.288461	0.299484	0.241608	0.234544	0.235354	0.245501	0.232683	0.252579	0.243402	0.238054	0.261463	0.236454	0.242758	0.258597	0.257079	0.25411	0.271408	0.249156	0.2391	0.279472	0.247538	0.243109	0.261162	0.277154	0.275031	0.259041	0.271791	0.271967	0.257679	0.261176	0.278347	0.247536	0.251621	0.252242	0.304304	0.273613	0.263335	0.261	0.270781	0.310911
9052.76	0.301291	0.269988	0.239545	0.299104	0.271798	0.26778	0.265682	0.252336	0.245452	0.288243	0.29925	0.241415	0.234347	0.235156	0.245299	0.232494	0.252369	0.2432	0.237859	0.261247	0.236263	0.242564	0.258386	0.256869	0.253903	0.271192	0.248955	0.238909	0.279252	0.247342	0.242917	0.260968	0.276935	0.274814	0.258834	0.271573	0.271749	0.257473	0.260962	0.278122	0.247335	0.251413	0.252035	0.304066	0.273398	0.263129	0.26079	0.270567	0.310671
9048.79	0.301061	0.26977	0.239351	0.298875	0.271581	0.267626	0.265474	0.252141	0.245262	0.288027	0.299018	0.241223	0.234152	0.23496	0.245099	0.232307	0.252161	0.243	0.237666	0.261032	0.236073	0.242371	0.258176	0.25666	0.253697	0.270978	0.248755	0.238719	0.279034	0.247148	0.242725	0.260776	0.276717	0.274597	0.258627	0.271355	0.271532	0.257268	0.260749	0.277899	0.247136	0.251207	0.25183	0.303829	0.273184	0.262922	0.26058	0.270354	0.310431
9044.81	0.300833	0.269555	0.239161	0.298651	0.271368	0.267479	0.265269	0.251951	0.245076	0.287815	0.298793	0.241035	0.233961	0.234769	0.244903	0.232123	0.251959	0.242804	0.237476	0.260821	0.235888	0.242183	0.257971	0.256457	0.253496	0.270768	0.24856	0.238533	0.278819	0.246959	0.242539	0.260588	0.276503	0.274384	0.258424	0.271143	0.271318	0.257068	0.26054	0.277679	0.246941	0.251006	0.251628	0.303596	0.272973	0.262719	0.260374	0.270146	0.310195
9040.84	0.300608	0.269344	0.238974	0.29843	0.271158	0.267339	0.265067	0.251763	0.244893	0.287605	0.298574	0.240852	0.233774	0.234582	0.244711	0.231943	0.25176	0.242613	0.237291	0.260614	0.235707	0.242	0.257772	0.256259	0.2533	0.270562	0.248368	0.238349	0.278609	0.246773	0.242355	0.260405	0.276293	0.274173	0.258224	0.270933	0.271106	0.256872	0.260333	0.277463	0.24675	0.250808	0.251431	0.303366	0.272764	0.262518	0.260171	0.269939	0.309962
9036.87	0.300383	0.269133	0.238788	0.298209	0.270949	0.267201	0.264866	0.251577	0.244711	0.287397	0.298356	0.240669	0.233589	0.234397	0.24452	0.231764	0.251563	0.242422	0.237106	0.260408	0.235527	0.241817	0.257575	0.256062	0.253105	0.270357	0.248177	0.238166	0.278398	0.246588	0.242173	0.260223	0.276082	0.273962	0.258023	0.270725	0.270896	0.256676	0.260127	0.277247	0.246559	0.250611	0.251234	0.303137	0.272556	0.262318	0.259969	0.269733	0.309728
9032.9	0.30016	0.268923	0.238601	0.297989	0.27074	0.267057	0.264665	0.25139	0.244528	0.287189	0.298135	0.240485	0.233402	0.234209	0.244328	0.231584	0.251364	0.24223	0.23692	0.260202	0.235345	0.241633	0.257374	0.255862	0.252908	0.270152	0.247986	0.237983	0.278188	0.246402	0.24199	0.26004	0.275873	0.273753	0.257824	0.270516	0.270686	0.25648	0.259922	0.277032	0.246367	0.250413	0.251036	0.302908	0.272349	0.262119	0.259767	0.269528	0.309497
9028.93	0.299941	0.268712	0.238412	0.297769	0.27053	0.266902	0.264464	0.2512	0.244344	0.28698	0.297906	0.240297	0.233209	0.234015	0.244132	0.231401	0.251159	0.242033	0.236731	0.259992	0.235159	0.241443	0.257166	0.255656	0.252706	0.269942	0.247791	0.237799	0.277976	0.246212	0.241803	0.259851	0.275662	0.273545	0.257626	0.270305	0.270477	0.25628	0.259716	0.276816	0.246174	0.250212	0.250836	0.30268	0.272143	0.261922	0.259564	0.269324	0.309269
9024.95	0.299725	0.268501	0.238219	0.297545	0.270317	0.266726	0.26426	0.251005	0.244156	0.28677	0.297663	0.240101	0.233007	0.233812	0.243928	0.231212	0.250944	0.241827	0.236534	0.259775	0.234963	0.241245	0.256946	0.255439	0.252493	0.269726	0.247591	0.237612	0.27776	0.246016	0.241611	0.259653	0.275449	0.273339	0.257427	0.27009	0.270267	0.256073	0.259507	0.276598	0.245975	0.250005	0.250631	0.30245	0.271938	0.261725	0.259358	0.269119	0.309043
9020.98	0.299513	0.268288	0.238021	0.29732	0.270103	0.266532	0.264054	0.250805	0.243964	0.286557	0.297408	0.239898	0.232797	0.233599	0.243717	0.231018	0.25072	0.241614	0.236332	0.259554	0.23476	0.241039	0.256715	0.255213	0.252273	0.269503	0.247385	0.237423	0.277539	0.245814	0.241414	0.259448	0.275233	0.273134	0.257229	0.269872	0.270057	0.25586	0.259296	0.276378	0.245773	0.249792	0.250421	0.30222	0.271732	0.26153	0.259149	0.268913	0.30882
9017.01	0.299305	0.268075	0.237821	0.297096	0.269888	0.266329	0.263848	0.250603	0.243771	0.286345	0.297147	0.239691	0.232582	0.233381	0.243503	0.230821	0.250491	0.241395	0.236126	0.259329	0.234553	0.240827	0.256476	0.25498	0.252047	0.269278	0.247177	0.237233	0.277318	0.245609	0.241214	0.259238	0.275017	0.272931	0.257032	0.269651	0.269848	0.255644	0.259085	0.276157	0.245568	0.249576	0.250209	0.30199	0.271529	0.261337	0.25894	0.268709	0.3086
9013.04	0.299101	0.267863	0.237621	0.296873	0.269673	0.266122	0.263643	0.250401	0.243579	0.286135	0.296883	0.239483	0.232365	0.233161	0.243287	0.230623	0.250259	0.241174	0.23592	0.259104	0.234344	0.240615	0.256236	0.254745	0.251819	0.269051	0.246968	0.237044	0.277097	0.245403	0.241014	0.259027	0.274802	0.27273	0.256836	0.269431	0.269639	0.255428	0.258874	0.275937	0.245364	0.249359	0.249997	0.301761	0.271326	0.261145	0.25873	0.268506	0.308382
9009.07	0.298896	0.267649	0.237419	0.296651	0.269457	0.265917	0.263437	0.250198	0.243386	0.285923	0.296618	0.239274	0.232145	0.232939	0.243069	0.230423	0.250026	0.240952	0.235712	0.258876	0.234134	0.2404	0.255993	0.254508	0.25159	0.268822	0.246757	0.236854	0.276875	0.245195	0.240811	0.258816	0.274586	0.272527	0.256638	0.269208	0.269429	0.25521	0.258661	0.275716	0.245158	0.24914	0.249783	0.301531	0.271123	0.260952	0.258519	0.268302	0.308163
9005.09	0.29869	0.267434	0.237216	0.296428	0.26924	0.265715	0.26323	0.249996	0.243193	0.285711	0.296353	0.239064	0.231925	0.232716	0.24285	0.230222	0.249791	0.240728	0.235503	0.258647	0.233923	0.240185	0.25575	0.254269	0.251359	0.268593	0.246545	0.236662	0.276652	0.244987	0.240608	0.258604	0.274368	0.272323	0.256439	0.268984	0.269217	0.254991	0.258446	0.275492	0.244951	0.248919	0.249568	0.3013	0.270919	0.260757	0.258307	0.268097	0.307942
9001.12	0.298484	0.267217	0.237011	0.296207	0.269022	0.265514	0.263024	0.249794	0.243	0.285499	0.296089	0.238853	0.231704	0.232493	0.242631	0.230021	0.249556	0.240503	0.235294	0.258417	0.233711	0.239969	0.255506	0.254031	0.251129	0.268363	0.246332	0.23647	0.276429	0.244779	0.240404	0.258394	0.274151	0.272118	0.25624	0.268758	0.269004	0.254773	0.258229	0.275268	0.244743	0.248698	0.249353	0.301068	0.270713	0.260561	0.258094	0.267891	0.307719
8997.15	0.29828	0.267	0.236807	0.295987	0.268805	0.265315	0.262818	0.249594	0.242808	0.285289	0.295826	0.238644	0.231483	0.232269	0.242412	0.22982	0.249322	0.240278	0.235085	0.258187	0.2335	0.239754	0.255263	0.253792	0.250898	0.268133	0.24612	0.236278	0.276208	0.244572	0.240199	0.258184	0.273934	0.271914	0.256041	0.268533	0.268791	0.254554	0.258012	0.275044	0.244536	0.248476	0.249138	0.300837	0.270509	0.260365	0.257882	0.267687	0.307496
8993.18	0.298076	0.266782	0.236603	0.295767	0.268588	0.265113	0.262613	0.249394	0.242616	0.285079	0.295564	0.238435	0.231261	0.232046	0.242193	0.229618	0.249087	0.240052	0.234876	0.257956	0.233288	0.239539	0.25502	0.253554	0.250667	0.267902	0.245907	0.236087	0.275987	0.244364	0.239994	0.257974	0.273717	0.27171	0.255842	0.268308	0.268578	0.254335	0.257795	0.27482	0.24433	0.248255	0.248923	0.300606	0.270305	0.26017	0.25767	0.267482	0.307271
8989.21	0.297873	0.266564	0.236399	0.295549	0.268371	0.264911	0.262408	0.249195	0.242424	0.284871	0.295302	0.238227	0.23104	0.231822	0.241973	0.229417	0.248853	0.239827	0.234668	0.257726	0.233077	0.239325	0.254778	0.253315	0.250436	0.267673	0.245695	0.235895	0.275767	0.244157	0.239788	0.257765	0.273502	0.271508	0.255644	0.268083	0.268365	0.254116	0.257577	0.274598	0.244124	0.248034	0.248709	0.300377	0.270101	0.259975	0.257458	0.267279	0.307047
8985.23	0.297672	0.266346	0.236196	0.295332	0.268156	0.264708	0.262204	0.248998	0.242233	0.284665	0.295042	0.23802	0.23082	0.2316	0.241754	0.229216	0.24862	0.239603	0.234459	0.257497	0.232866	0.239112	0.254537	0.253078	0.250206	0.267444	0.245484	0.235705	0.275549	0.24395	0.239582	0.257557	0.273287	0.271307	0.255447	0.267859	0.268153	0.253898	0.257359	0.274376	0.243919	0.247815	0.248496	0.300148	0.269899	0.259781	0.257248	0.267077	0.306823
8981.26	0.297472	0.266128	0.235995	0.295116	0.267943	0.264506	0.262001	0.248803	0.242043	0.284461	0.294784	0.237815	0.230601	0.23138	0.241537	0.229017	0.248389	0.23938	0.234252	0.257269	0.232656	0.238902	0.254298	0.252842	0.249977	0.267217	0.245275	0.235515	0.275333	0.243745	0.239376	0.257351	0.273075	0.271108	0.255251	0.267638	0.267943	0.25368	0.257142	0.274157	0.243715	0.247597	0.248285	0.299922	0.269698	0.259588	0.257039	0.266877	0.3066
8977.29	0.297274	0.265911	0.235796	0.294901	0.267732	0.264305	0.2618	0.248611	0.241854	0.284261	0.294531	0.237614	0.230385	0.231162	0.241321	0.22882	0.248161	0.23916	0.234047	0.257043	0.232448	0.238694	0.254062	0.252609	0.24975	0.266993	0.245068	0.235327	0.275121	0.243543	0.239172	0.257147	0.272864	0.270911	0.255058	0.267419	0.267734	0.253464	0.256927	0.27394	0.243514	0.247383	0.248075	0.299698	0.269499	0.259397	0.256832	0.26668	0.306377
8973.32	0.297077	0.265695	0.2356	0.294687	0.267522	0.264107	0.2616	0.24842	0.241667	0.284062	0.294281	0.237414	0.23017	0.230946	0.241107	0.228624	0.247934	0.238942	0.233843	0.256818	0.232241	0.238489	0.253828	0.252379	0.249525	0.266771	0.244863	0.23514	0.27491	0.243342	0.238968	0.256945	0.272656	0.270716	0.254866	0.267202	0.267526	0.253249	0.256712	0.273725	0.243314	0.24717	0.247867	0.299476	0.269301	0.259208	0.256626	0.266483	0.306156
8969.35	0.296881	0.26548	0.235404	0.294472	0.267314	0.26391	0.2614	0.24823	0.24148	0.283866	0.294033	0.237217	0.229957	0.230732	0.240894	0.22843	0.247709	0.238725	0.233639	0.256595	0.232036	0.238287	0.253596	0.252151	0.2493	0.266551	0.244659	0.234954	0.274701	0.243142	0.238765	0.256745	0.272448	0.270522	0.254674	0.266986	0.267319	0.253034	0.256498	0.273511	0.243115	0.246958	0.247659	0.299255	0.269104	0.25902	0.256421	0.266288	0.305935
8965.37	0.296684	0.265266	0.23521	0.294258	0.267106	0.263714	0.2612	0.248041	0.241293	0.283671	0.293787	0.23702	0.229746	0.230518	0.240682	0.228237	0.247485	0.23851	0.233437	0.256372	0.231831	0.238085	0.253364	0.251923	0.249077	0.266332	0.244457	0.234768	0.274493	0.242943	0.238562	0.256545	0.272241	0.270329	0.254484	0.266772	0.267112	0.252819	0.256285	0.273298	0.242917	0.246748	0.247452	0.299036	0.268908	0.258833	0.256217	0.266094	0.305714
8961.4	0.296488	0.265052	0.235017	0.294042	0.266899	0.26352	0.261	0.247852	0.241107	0.283476	0.293542	0.236824	0.229534	0.230305	0.24047	0.228044	0.247261	0.238295	0.233234	0.256149	0.231627	0.237884	0.253133	0.251696	0.248853	0.266114	0.244255	0.234583	0.274286	0.242744	0.238359	0.256346	0.272034	0.270136	0.254293	0.266558	0.266906	0.252604	0.256072	0.273085	0.242719	0.246538	0.247245	0.298816	0.268712	0.258646	0.256013	0.265899	0.305495
8957.43	0.296293	0.26484	0.234826	0.293828	0.266692	0.263328	0.260801	0.247664	0.240921	0.283283	0.293299	0.23663	0.229324	0.230093	0.240259	0.227853	0.247039	0.238081	0.233032	0.255927	0.231423	0.237685	0.252904	0.251471	0.248631	0.265897	0.244054	0.234398	0.274079	0.242547	0.238157	0.256149	0.271829	0.269944	0.254103	0.266345	0.266701	0.25239	0.25586	0.272874	0.242522	0.24633	0.247039	0.298599	0.268517	0.258461	0.25581	0.265706	0.305278
8953.46	0.2961	0.264631	0.234636	0.293614	0.266487	0.263138	0.260604	0.247476	0.240737	0.283092	0.293057	0.236437	0.229115	0.229881	0.240049	0.227663	0.246817	0.237869	0.232832	0.255706	0.231221	0.237487	0.252675	0.251246	0.24841	0.265683	0.243855	0.234216	0.273875	0.24235	0.237957	0.255952	0.271626	0.269753	0.253915	0.266134	0.266498	0.252177	0.25565	0.272663	0.242326	0.246123	0.246833	0.298383	0.268324	0.258279	0.255609	0.265515	0.305063
8949.49	0.295908	0.264425	0.234448	0.293402	0.266283	0.262951	0.260407	0.24729	0.240554	0.282902	0.292817	0.236245	0.228908	0.229671	0.239841	0.227474	0.246597	0.237658	0.232633	0.255487	0.23102	0.23729	0.252447	0.251024	0.248191	0.26547	0.243657	0.234034	0.273672	0.242156	0.237757	0.255758	0.271423	0.269564	0.253727	0.265924	0.266296	0.251966	0.255442	0.272454	0.242131	0.245917	0.246629	0.29817	0.268133	0.258098	0.255409	0.265324	0.304852
8945.51	0.295718	0.264222	0.234261	0.293191	0.26608	0.262767	0.260211	0.247105	0.240372	0.282714	0.292578	0.236054	0.228702	0.229463	0.239635	0.227287	0.246379	0.237448	0.232436	0.255269	0.230821	0.237094	0.25222	0.250803	0.247973	0.265258	0.243461	0.233854	0.27347	0.241962	0.23756	0.255566	0.271223	0.269377	0.253542	0.265716	0.266097	0.251757	0.255235	0.272247	0.241939	0.245713	0.246426	0.297958	0.267943	0.257919	0.255211	0.265135	0.304643
8941.54	0.295529	0.264021	0.234076	0.292982	0.265879	0.262585	0.260017	0.246921	0.240192	0.282526	0.292339	0.235864	0.228496	0.229255	0.239429	0.227101	0.246161	0.23724	0.232241	0.255052	0.230623	0.236899	0.251994	0.250583	0.247757	0.265048	0.243265	0.233676	0.27327	0.24177	0.237364	0.255375	0.271024	0.26919	0.253357	0.265509	0.265899	0.251549	0.25503	0.27204	0.241747	0.24551	0.246224	0.297747	0.267754	0.257743	0.255014	0.264947	0.304438
8937.57	0.295342	0.263823	0.233892	0.292774	0.265678	0.262404	0.259824	0.246737	0.240013	0.282338	0.2921	0.235675	0.228292	0.229047	0.239225	0.226916	0.245945	0.237033	0.232047	0.254837	0.230425	0.236704	0.251769	0.250364	0.247542	0.26484	0.243071	0.233499	0.27307	0.241579	0.23717	0.255185	0.270826	0.269005	0.253173	0.265302	0.265702	0.251343	0.254826	0.271835	0.241556	0.245308	0.246023	0.297538	0.267566	0.257567	0.254819	0.26476	0.304234
8933.6	0.295157	0.263627	0.23371	0.29257	0.26548	0.262225	0.259633	0.246556	0.239836	0.282153	0.291863	0.235488	0.228089	0.228842	0.239023	0.226733	0.245731	0.236828	0.231856	0.254624	0.23023	0.236511	0.251545	0.250147	0.247331	0.264633	0.242879	0.233324	0.272873	0.241391	0.236979	0.254998	0.270631	0.268823	0.252992	0.265098	0.265509	0.251139	0.254625	0.271631	0.241368	0.245109	0.245825	0.297332	0.267381	0.257395	0.254626	0.264576	0.304035
8929.63	0.294975	0.263435	0.23353	0.292368	0.265285	0.262048	0.259444	0.246376	0.239661	0.28197	0.291626	0.235303	0.227888	0.228638	0.238824	0.226552	0.245518	0.236624	0.231667	0.254413	0.230037	0.23632	0.251323	0.249932	0.247121	0.264429	0.24269	0.233151	0.272678	0.241204	0.23679	0.254814	0.270437	0.268643	0.252812	0.264896	0.265318	0.250938	0.254426	0.27143	0.241182	0.244911	0.245628	0.297128	0.267198	0.257225	0.254435	0.264393	0.30384
8925.65	0.294793	0.263243	0.23335	0.292167	0.26509	0.26187	0.259256	0.246196	0.239486	0.281786	0.291388	0.235117	0.227687	0.228434	0.238625	0.226371	0.245306	0.236421	0.231479	0.254202	0.229845	0.236129	0.251101	0.249718	0.246913	0.264225	0.2425	0.232978	0.272482	0.241018	0.236602	0.25463	0.270244	0.268463	0.252633	0.264693	0.265128	0.250738	0.254228	0.271229	0.240997	0.244713	0.245432	0.296925	0.267016	0.257056	0.254245	0.264211	0.303645
8921.68	0.294614	0.263054	0.233173	0.29197	0.264899	0.261695	0.259071	0.246019	0.239315	0.281605	0.291153	0.234935	0.227489	0.228233	0.238429	0.226193	0.245097	0.23622	0.231295	0.253994	0.229655	0.23594	0.250883	0.249506	0.246708	0.264024	0.242314	0.232809	0.272291	0.240835	0.236418	0.254449	0.270055	0.268287	0.252457	0.264495	0.264941	0.25054	0.254033	0.271032	0.240815	0.244518	0.245239	0.296725	0.266837	0.25689	0.254058	0.264032	0.303455
8917.71	0.294438	0.262868	0.232998	0.291776	0.26471	0.261521	0.258888	0.245844	0.239145	0.281427	0.290919	0.234754	0.227293	0.228034	0.238235	0.226017	0.24489	0.236022	0.231113	0.253789	0.229467	0.235753	0.250666	0.249297	0.246506	0.263826	0.24213	0.232642	0.272101	0.240654	0.236237	0.25427	0.269868	0.268113	0.252284	0.264298	0.264758	0.250346	0.253841	0.270837	0.240635	0.244326	0.245049	0.296528	0.26666	0.256726	0.253873	0.263854	0.303268
8913.74	0.294263	0.262681	0.232824	0.291583	0.264522	0.261345	0.258706	0.24567	0.238975	0.281248	0.290685	0.234573	0.227098	0.227835	0.238042	0.22584	0.244683	0.235824	0.230932	0.253584	0.22928	0.235566	0.250449	0.249088	0.246304	0.263627	0.241946	0.232474	0.271912	0.240473	0.236057	0.254092	0.269681	0.267939	0.252111	0.264102	0.264574	0.250151	0.25365	0.270642	0.240455	0.244133	0.244858	0.296331	0.266484	0.256563	0.253689	0.263677	0.303082
8909.77	0.294089	0.262496	0.23265	0.291392	0.264335	0.261169	0.258525	0.245497	0.238806	0.281071	0.290451	0.234394	0.226903	0.227637	0.23785	0.225665	0.244478	0.235627	0.230752	0.25338	0.229093	0.23538	0.250233	0.24888	0.246104	0.26343	0.241764	0.232309	0.271724	0.240294	0.23588	0.253915	0.269495	0.267767	0.251939	0.263906	0.264392	0.249958	0.25346	0.270448	0.240277	0.243942	0.244669	0.296136	0.266309	0.256401	0.253507	0.263502	0.302898
8905.79	0.293918	0.262312	0.232479	0.291205	0.264152	0.260994	0.258347	0.245327	0.238639	0.280897	0.29022	0.234216	0.226711	0.227441	0.23766	0.225493	0.244275	0.235432	0.230575	0.253179	0.22891	0.235196	0.25002	0.248675	0.245907	0.263235	0.241584	0.232145	0.271539	0.240117	0.235705	0.25374	0.269312	0.267598	0.25177	0.263714	0.264214	0.249767	0.253274	0.270257	0.240101	0.243753	0.244483	0.295943	0.266137	0.256242	0.253327	0.263329	0.302717
8901.82	0.293749	0.26213	0.232309	0.291019	0.26397	0.26082	0.25817	0.245159	0.238474	0.280725	0.289991	0.23404	0.226521	0.227247	0.237471	0.225321	0.244073	0.235239	0.230399	0.252979	0.228727	0.235014	0.249808	0.248471	0.24571	0.263041	0.241405	0.231983	0.271356	0.239942	0.235532	0.253566	0.26913	0.26743	0.251603	0.263523	0.264036	0.249578	0.25309	0.270068	0.239926	0.243565	0.244298	0.295752	0.265967	0.256083	0.253148	0.263157	0.302538
8897.85	0.293581	0.261948	0.23214	0.290836	0.26379	0.260647	0.257995	0.244992	0.238309	0.280554	0.289763	0.233865	0.226331	0.227053	0.237284	0.225151	0.243873	0.235047	0.230225	0.25278	0.228545	0.234832	0.249598	0.248269	0.245516	0.262849	0.241228	0.231822	0.271173	0.239768	0.235361	0.253394	0.26895	0.267264	0.251437	0.263333	0.26386	0.24939	0.252907	0.269881	0.239753	0.243379	0.244115	0.295562	0.265798	0.255927	0.252971	0.262987	0.302361
8893.88	0.293414	0.261766	0.231972	0.290652	0.26361	0.260472	0.25782	0.244826	0.238144	0.280384	0.289536	0.233691	0.226142	0.22686	0.237097	0.224981	0.243673	0.234855	0.23005	0.252581	0.228364	0.234651	0.249388	0.248067	0.245321	0.262657	0.241051	0.231661	0.270991	0.239594	0.23519	0.253221	0.268769	0.267098	0.251271	0.263143	0.263685	0.249202	0.252725	0.269694	0.239579	0.243193	0.243931	0.295373	0.265629	0.25577	0.252794	0.262817	0.302183
8889.91	0.29325	0.261587	0.231806	0.290473	0.263433	0.260301	0.257647	0.244662	0.237982	0.280217	0.289312	0.233518	0.225956	0.226669	0.236912	0.224814	0.243477	0.234666	0.229879	0.252384	0.228185	0.234472	0.249181	0.247868	0.245128	0.262467	0.240877	0.231503	0.270812	0.239423	0.235023	0.253051	0.268592	0.266935	0.251108	0.262956	0.263512	0.249017	0.252546	0.26951	0.239408	0.243009	0.24375	0.295186	0.265463	0.255615	0.25262	0.26265	0.30201
8885.93	0.293091	0.261412	0.231644	0.290298	0.26326	0.260133	0.257479	0.244503	0.237823	0.280054	0.289093	0.23335	0.225773	0.226481	0.236731	0.22465	0.243284	0.234481	0.229711	0.252192	0.228009	0.234297	0.248978	0.247672	0.24494	0.262282	0.240706	0.231349	0.270637	0.239255	0.234859	0.252885	0.268419	0.266776	0.250949	0.262773	0.263343	0.248836	0.252372	0.26933	0.239241	0.24283	0.243573	0.295004	0.265301	0.255465	0.25245	0.262487	0.30184
8881.96	0.292932	0.261237	0.231482	0.290123	0.263087	0.259966	0.257311	0.244344	0.237665	0.279892	0.288876	0.233181	0.22559	0.226293	0.236551	0.224487	0.243091	0.234296	0.229543	0.252	0.227834	0.234122	0.248776	0.247477	0.244751	0.262097	0.240535	0.231194	0.270463	0.239088	0.234696	0.25272	0.268246	0.266617	0.25079	0.262591	0.263175	0.248656	0.252198	0.269151	0.239074	0.24265	0.243396	0.294823	0.26514	0.255315	0.25228	0.262325	0.301672
8877.99	0.292775	0.261063	0.231322	0.28995	0.262916	0.2598	0.257144	0.244187	0.237508	0.279731	0.288659	0.233014	0.225408	0.226107	0.236371	0.224324	0.2429	0.234112	0.229376	0.251809	0.227659	0.233949	0.248575	0.247283	0.244564	0.261913	0.240366	0.231041	0.270289	0.238922	0.234534	0.252555	0.268075	0.26646	0.250633	0.26241	0.263007	0.248476	0.252025	0.268974	0.238908	0.242472	0.243221	0.294643	0.264979	0.255166	0.25211	0.262164	0.301504
8874.02	0.292622	0.260893	0.231164	0.289781	0.262748	0.259639	0.256981	0.244032	0.237354	0.279574	0.288448	0.23285	0.22523	0.225924	0.236195	0.224165	0.242713	0.233931	0.229213	0.251622	0.227488	0.233779	0.248377	0.247093	0.244379	0.261733	0.2402	0.230891	0.27012	0.23876	0.234375	0.252395	0.267907	0.266307	0.250479	0.262233	0.262844	0.248301	0.251855	0.2688	0.238746	0.242297	0.243049	0.294467	0.264823	0.25502	0.251945	0.262007	0.301341
8870.05	0.29247	0.260725	0.231009	0.289613	0.262582	0.25948	0.256819	0.24388	0.237202	0.279419	0.288239	0.232687	0.225053	0.225742	0.236021	0.224008	0.242527	0.233752	0.22905	0.251437	0.227318	0.233611	0.248181	0.246904	0.244197	0.261554	0.240036	0.230743	0.269952	0.238599	0.234218	0.252235	0.267742	0.266155	0.250326	0.262058	0.262682	0.248126	0.251687	0.268628	0.238585	0.242124	0.242878	0.294293	0.264668	0.254876	0.251781	0.261852	0.301179
8866.07	0.292321	0.260558	0.230854	0.289448	0.262418	0.259323	0.256659	0.243728	0.237052	0.279265	0.288032	0.232526	0.224877	0.225562	0.235848	0.223852	0.242343	0.233575	0.22889	0.251254	0.22715	0.233444	0.247987	0.246718	0.244016	0.261377	0.239873	0.230596	0.269786	0.238439	0.234062	0.252078	0.267578	0.266005	0.250175	0.261884	0.262521	0.247954	0.251521	0.268458	0.238426	0.241953	0.242709	0.294121	0.264515	0.254733	0.251618	0.261698	0.301019
8862.1	0.292174	0.260394	0.230702	0.289284	0.262255	0.259169	0.256501	0.243579	0.236903	0.279114	0.287827	0.232366	0.224703	0.225384	0.235676	0.223697	0.242161	0.2334	0.22873	0.251072	0.226983	0.23328	0.247794	0.246533	0.243836	0.261202	0.239712	0.23045	0.269622	0.238282	0.233907	0.251922	0.267416	0.265857	0.250026	0.261713	0.262362	0.247784	0.251356	0.26829	0.238268	0.241783	0.242541	0.293951	0.264364	0.254593	0.251457	0.261546	0.300861
8858.13	0.292029	0.260232	0.230551	0.289123	0.262094	0.259018	0.256346	0.243431	0.236757	0.278965	0.287625	0.232209	0.224531	0.225207	0.235507	0.223545	0.241981	0.233226	0.228573	0.250893	0.226819	0.233117	0.247604	0.24635	0.243659	0.26103	0.239553	0.230307	0.26946	0.238126	0.233754	0.251769	0.267257	0.265712	0.24988	0.261544	0.262206	0.247616	0.251193	0.268125	0.238114	0.241615	0.242377	0.293785	0.264216	0.254455	0.251299	0.261397	0.300705
8854.16	0.291887	0.260072	0.230403	0.288964	0.261936	0.25887	0.256193	0.243286	0.236614	0.278818	0.287426	0.232054	0.224361	0.225033	0.23534	0.223395	0.241804	0.233055	0.228418	0.250717	0.226656	0.232957	0.247417	0.24617	0.243484	0.26086	0.239397	0.230166	0.269302	0.237973	0.233603	0.251618	0.2671	0.265569	0.249736	0.261378	0.262052	0.247451	0.251032	0.267961	0.237961	0.24145	0.242214	0.293621	0.264069	0.254319	0.251143	0.26125	0.300552
8850.19	0.291749	0.259915	0.230257	0.288808	0.261781	0.258725	0.256042	0.243143	0.236473	0.278674	0.28723	0.231902	0.224194	0.224862	0.235175	0.223247	0.241628	0.232886	0.228265	0.250543	0.226497	0.2328	0.247232	0.245992	0.243312	0.260693	0.239243	0.230028	0.269146	0.237822	0.233454	0.25147	0.266947	0.265429	0.249594	0.261215	0.261901	0.247288	0.250874	0.267801	0.237811	0.241287	0.242054	0.29346	0.263926	0.254185	0.250989	0.261106	0.300401
8846.21	0.291613	0.25976	0.230113	0.288655	0.261628	0.258583	0.255895	0.243002	0.236334	0.278534	0.287037	0.231752	0.224028	0.224692	0.235013	0.223102	0.241456	0.23272	0.228115	0.250372	0.226339	0.232644	0.24705	0.245817	0.243142	0.260529	0.239092	0.229892	0.268993	0.237674	0.233307	0.251324	0.266796	0.265292	0.249455	0.261054	0.261752	0.247128	0.250718	0.267644	0.237664	0.241127	0.241897	0.293302	0.263785	0.254055	0.250838	0.260965	0.300254
8842.24	0.291481	0.25961	0.229972	0.288506	0.261478	0.258445	0.255751	0.242865	0.236199	0.278396	0.286848	0.231605	0.223866	0.224526	0.234854	0.222959	0.241286	0.232557	0.227968	0.250205	0.226185	0.232492	0.246871	0.245646	0.242976	0.260368	0.238943	0.229759	0.268844	0.237529	0.233163	0.251182	0.266649	0.265158	0.24932	0.260897	0.261607	0.246971	0.250565	0.26749	0.23752	0.240971	0.241743	0.293149	0.263648	0.253927	0.250691	0.260827	0.30011
8838.27	0.291351	0.259461	0.229833	0.288359	0.261331	0.258309	0.255609	0.242729	0.236066	0.278261	0.286661	0.23146	0.223705	0.224362	0.234697	0.222819	0.241119	0.232395	0.227822	0.250039	0.226033	0.232342	0.246694	0.245476	0.242811	0.260209	0.238797	0.229628	0.268697	0.237386	0.233021	0.251042	0.266503	0.265027	0.249186	0.260743	0.261464	0.246817	0.250414	0.267339	0.237378	0.240816	0.241591	0.292998	0.263513	0.253802	0.250545	0.260692	0.299969
8834.3	0.291224	0.259314	0.229696	0.288214	0.261185	0.258175	0.255469	0.242596	0.235935	0.278129	0.286477	0.231317	0.223547	0.224199	0.234542	0.22268	0.240953	0.232235	0.227678	0.249876	0.225883	0.232194	0.24652	0.245308	0.242649	0.260053	0.238653	0.229499	0.268553	0.237245	0.232881	0.250904	0.26636	0.264898	0.249054	0.260591	0.261324	0.246664	0.250265	0.267189	0.237238	0.240664	0.241441	0.292849	0.26338	0.253678	0.250402	0.260558	0.29983
8830.33	0.291099	0.25917	0.229561	0.288072	0.261042	0.258044	0.255332	0.242464	0.235806	0.277999	0.286294	0.231176	0.22339	0.224039	0.234389	0.222542	0.24079	0.232078	0.227536	0.249715	0.225734	0.232047	0.246347	0.245143	0.242488	0.259898	0.23851	0.229372	0.268411	0.237106	0.232742	0.250768	0.26622	0.26477	0.248925	0.260441	0.261185	0.246513	0.250119	0.267042	0.2371	0.240513	0.241293	0.292703	0.26325	0.253557	0.250261	0.260427	0.299693
8826.35	0.290979	0.25903	0.22943	0.287934	0.260903	0.257917	0.255199	0.242337	0.235681	0.277873	0.286117	0.23104	0.223237	0.223882	0.23424	0.222409	0.240631	0.231924	0.227398	0.249558	0.22559	0.231905	0.246179	0.244982	0.242332	0.259749	0.238372	0.229249	0.268273	0.236971	0.232608	0.250636	0.266084	0.264648	0.248799	0.260295	0.261051	0.246367	0.249976	0.2669	0.236966	0.240367	0.24115	0.292561	0.263123	0.25344	0.250124	0.2603	0.299562
8822.38	0.290867	0.258898	0.229305	0.287805	0.260772	0.257797	0.255073	0.242216	0.235563	0.277756	0.285947	0.23091	0.22309	0.223731	0.234098	0.222282	0.240478	0.231776	0.227266	0.249408	0.225452	0.231769	0.246018	0.244827	0.242183	0.259607	0.23824	0.229132	0.268143	0.236843	0.23248	0.250511	0.265955	0.264533	0.24868	0.260157	0.260924	0.246228	0.24984	0.266765	0.236839	0.240228	0.241013	0.292428	0.263004	0.25333	0.249994	0.260181	0.299439
8818.41	0.290766	0.258775	0.229188	0.287686	0.26065	0.257686	0.254956	0.242104	0.235454	0.277649	0.285789	0.230788	0.222952	0.223589	0.233965	0.222164	0.240335	0.231638	0.227143	0.249268	0.225322	0.231642	0.245866	0.244682	0.242042	0.259474	0.238117	0.229024	0.268023	0.236723	0.23236	0.250396	0.265836	0.264427	0.248571	0.260029	0.260807	0.246097	0.249714	0.26664	0.236721	0.240098	0.240886	0.292306	0.262895	0.25323	0.249873	0.260071	0.299328
8814.44	0.290676	0.258662	0.229081	0.287577	0.260537	0.257585	0.254849	0.242002	0.235353	0.277552	0.28564	0.230675	0.222822	0.223456	0.23384	0.222053	0.240201	0.231508	0.227028	0.249137	0.225201	0.231524	0.245723	0.244546	0.241911	0.259351	0.238003	0.228924	0.267913	0.236612	0.23225	0.25029	0.265727	0.264331	0.248471	0.25991	0.2607	0.245976	0.249597	0.266525	0.236611	0.239977	0.240767	0.292194	0.262795	0.253139	0.249762	0.259971	0.299227
8810.47	0.290116	0.258131	0.228603	0.287004	0.260004	0.257067	0.25433	0.241508	0.234873	0.277006	0.285031	0.230189	0.222332	0.222961	0.233337	0.221584	0.239678	0.231004	0.226547	0.248604	0.224716	0.231031	0.245182	0.244014	0.241389	0.258809	0.237505	0.228455	0.267369	0.236119	0.231764	0.249779	0.265188	0.263808	0.247969	0.259371	0.260171	0.245457	0.249077	0.265979	0.23612	0.239468	0.240259	0.29161	0.262271	0.252638	0.249247	0.25945	0.298643
8806.49	0.290017	0.258011	0.228489	0.286888	0.259885	0.256959	0.254216	0.241399	0.234766	0.276902	0.284875	0.23007	0.222196	0.222821	0.233206	0.221469	0.239538	0.230867	0.226426	0.248467	0.224589	0.230906	0.245032	0.243872	0.241251	0.25868	0.237384	0.228349	0.267251	0.236002	0.231647	0.249666	0.265072	0.263705	0.247863	0.259245	0.260056	0.245329	0.248953	0.265857	0.236004	0.239341	0.240135	0.29149	0.262164	0.25254	0.249129	0.259343	0.298534
8802.52	0.289912	0.257886	0.22837	0.286765	0.25976	0.256845	0.254096	0.241285	0.234654	0.276791	0.284713	0.229946	0.222056	0.222677	0.23307	0.221348	0.239392	0.230726	0.2263	0.248324	0.224457	0.230777	0.244878	0.243724	0.241108	0.258545	0.237259	0.228239	0.267128	0.23588	0.231526	0.249548	0.26495	0.263596	0.247751	0.259114	0.259936	0.245196	0.248824	0.265729	0.235884	0.239208	0.240005	0.291364	0.262052	0.252437	0.249005	0.259231	0.298418
8798.55	0.2898	0.257754	0.228246	0.286635	0.259628	0.256725	0.25397	0.241165	0.234537	0.276673	0.284544	0.229815	0.22191	0.222527	0.232928	0.221222	0.239241	0.230579	0.226169	0.248175	0.224319	0.230641	0.244716	0.24357	0.240959	0.258403	0.237128	0.228122	0.266998	0.235752	0.231398	0.249424	0.264821	0.26348	0.247633	0.258975	0.259809	0.245056	0.248689	0.265594	0.235757	0.239069	0.239868	0.29123	0.261932	0.252327	0.248876	0.259112	0.298295
8794.58	0.289684	0.257618	0.228118	0.286501	0.259493	0.256601	0.25384	0.241042	0.234416	0.276551	0.284371	0.229682	0.221761	0.222374	0.232783	0.221093	0.239085	0.230429	0.226035	0.248023	0.224179	0.230503	0.244551	0.243412	0.240806	0.258257	0.236993	0.228003	0.266863	0.235621	0.231267	0.249296	0.264688	0.26336	0.247511	0.258833	0.259678	0.244913	0.24855	0.265455	0.235627	0.238927	0.239729	0.291091	0.261809	0.252213	0.248742	0.258988	0.298168
8790.61	0.289567	0.257482	0.227991	0.286368	0.259358	0.256477	0.25371	0.240918	0.234295	0.27643	0.284198	0.229549	0.221612	0.222221	0.232638	0.220965	0.238931	0.230279	0.225901	0.247871	0.224038	0.230364	0.244387	0.243255	0.240654	0.258112	0.236859	0.227884	0.26673	0.23549	0.231137	0.249168	0.264556	0.263241	0.24739	0.258691	0.259547	0.244771	0.248412	0.265317	0.235498	0.238785	0.23959	0.290954	0.261687	0.2521	0.248609	0.258866	0.298041
8786.63	0.289454	0.257349	0.227866	0.286238	0.259226	0.256357	0.253584	0.240798	0.234178	0.276311	0.284029	0.229419	0.221467	0.222071	0.232496	0.220839	0.238779	0.230132	0.225769	0.247722	0.223901	0.230229	0.244226	0.243101	0.240505	0.25797	0.236728	0.227767	0.266599	0.235362	0.231009	0.249044	0.264426	0.263125	0.247273	0.258553	0.25942	0.244632	0.248276	0.265182	0.235371	0.238646	0.239454	0.290819	0.261568	0.25199	0.248479	0.258747	0.297918
8782.66	0.289345	0.25722	0.227745	0.286112	0.259098	0.25624	0.253461	0.240681	0.234063	0.276197	0.283863	0.229291	0.221324	0.221923	0.232357	0.220715	0.23863	0.229988	0.225641	0.247576	0.223767	0.230096	0.244067	0.242949	0.240358	0.257831	0.2366	0.227654	0.266472	0.235237	0.230884	0.248923	0.264301	0.263013	0.247158	0.258418	0.259296	0.244496	0.248144	0.26505	0.235247	0.23851	0.239321	0.290689	0.261452	0.251883	0.248353	0.258631	0.297799
8778.69	0.289238	0.257093	0.227625	0.285988	0.258972	0.256125	0.253341	0.240566	0.233951	0.276084	0.2837	0.229166	0.221184	0.221778	0.23222	0.220594	0.238483	0.229847	0.225514	0.247432	0.223634	0.229965	0.243911	0.2428	0.240214	0.257695	0.236474	0.227542	0.266348	0.235114	0.230761	0.248804	0.264177	0.262903	0.247046	0.258284	0.259174	0.244362	0.248014	0.264921	0.235126	0.238377	0.23919	0.290561	0.261338	0.251778	0.248228	0.258517	0.297682
8774.72	0.289133	0.256967	0.227507	0.285865	0.258847	0.256012	0.253221	0.240452	0.233839	0.275973	0.283539	0.229042	0.221044	0.221633	0.232084	0.220473	0.238337	0.229706	0.225389	0.24729	0.223503	0.229835	0.243756	0.242653	0.240071	0.257559	0.236349	0.227432	0.266224	0.234992	0.230639	0.248686	0.264055	0.262794	0.246934	0.258153	0.259054	0.244229	0.247885	0.264793	0.235005	0.238244	0.23906	0.290434	0.261225	0.251675	0.248105	0.258404	0.297566
8770.75	0.289028	0.256842	0.227389	0.285743	0.258722	0.255899	0.253102	0.240338	0.233728	0.275863	0.283377	0.228918	0.220905	0.22149	0.231949	0.220353	0.238192	0.229565	0.225264	0.247148	0.223372	0.229706	0.243602	0.242505	0.239929	0.257424	0.236225	0.227322	0.266102	0.23487	0.230518	0.248569	0.263933	0.262686	0.246824	0.258021	0.258934	0.244097	0.247757	0.264666	0.234885	0.238112	0.238931	0.290308	0.261113	0.251572	0.247982	0.258292	0.297452
8766.77	0.288924	0.256717	0.227272	0.285623	0.258599	0.255787	0.252985	0.240226	0.233618	0.275753	0.283217	0.228796	0.220767	0.221346	0.231814	0.220234	0.238048	0.229426	0.22514	0.247007	0.223242	0.229578	0.243448	0.242359	0.239787	0.25729	0.236101	0.227213	0.26598	0.23475	0.230397	0.248452	0.263812	0.262579	0.246714	0.257891	0.258815	0.243965	0.24763	0.264539	0.234766	0.237981	0.238803	0.290184	0.261002	0.251469	0.24786	0.25818	0.297338
8762.8	0.288822	0.256595	0.227156	0.285504	0.258477	0.255677	0.252869	0.240115	0.23351	0.275646	0.283059	0.228674	0.220631	0.221205	0.231681	0.220116	0.237905	0.229288	0.225017	0.246867	0.223114	0.229451	0.243296	0.242214	0.239647	0.257158	0.235979	0.227106	0.26586	0.234631	0.230277	0.248338	0.263693	0.262474	0.246606	0.257763	0.258698	0.243836	0.247504	0.264415	0.234649	0.237851	0.238676	0.290061	0.260893	0.251369	0.24774	0.258071	0.297226
8758.83	0.288723	0.256475	0.227043	0.285388	0.258357	0.255569	0.252755	0.240006	0.233404	0.275541	0.282904	0.228556	0.220496	0.221066	0.231551	0.220001	0.237765	0.229152	0.224897	0.246731	0.222988	0.229327	0.243147	0.242072	0.23951	0.257029	0.235859	0.227001	0.265743	0.234514	0.23016	0.248225	0.263577	0.262371	0.2465	0.257638	0.258583	0.243709	0.247381	0.264293	0.234534	0.237724	0.238552	0.289942	0.260786	0.251271	0.247622	0.257963	0.297118
8754.86	0.288628	0.256359	0.226933	0.285276	0.258241	0.255465	0.252645	0.239901	0.233301	0.27544	0.282752	0.22844	0.220365	0.22093	0.231424	0.219888	0.237627	0.22902	0.22478	0.246597	0.222865	0.229206	0.243001	0.241933	0.239376	0.256903	0.235743	0.226899	0.265629	0.234401	0.230046	0.248116	0.263464	0.262272	0.246398	0.257516	0.258472	0.243585	0.247261	0.264174	0.234423	0.2376	0.238431	0.289826	0.260683	0.251177	0.247507	0.257859	0.297013
8750.89	0.288537	0.256245	0.226825	0.285167	0.258128	0.255365	0.252539	0.239798	0.233201	0.275342	0.282604	0.228327	0.220236	0.220796	0.2313	0.219779	0.237493	0.22889	0.224666	0.246467	0.222745	0.229087	0.242858	0.241798	0.239245	0.25678	0.235629	0.2268	0.265519	0.23429	0.229935	0.24801	0.263355	0.262176	0.246299	0.257397	0.258365	0.243464	0.247144	0.264059	0.234314	0.237479	0.238313	0.289714	0.260583	0.251086	0.247396	0.257759	0.296912
8746.91	0.288449	0.256136	0.226721	0.285062	0.258018	0.255267	0.252435	0.239699	0.233104	0.275248	0.282459	0.228217	0.22011	0.220666	0.231179	0.219672	0.237362	0.228763	0.224555	0.246339	0.222627	0.228972	0.242718	0.241665	0.239117	0.256661	0.235519	0.226704	0.265412	0.234182	0.229827	0.247907	0.263249	0.262084	0.246203	0.257282	0.258261	0.243346	0.24703	0.263947	0.234209	0.237361	0.238198	0.289605	0.260486	0.250997	0.247287	0.257661	0.296815
8742.94	0.288365	0.256029	0.226619	0.28496	0.257911	0.255173	0.252334	0.239603	0.23301	0.275156	0.282318	0.228109	0.219987	0.220538	0.23106	0.219568	0.237234	0.228639	0.224446	0.246215	0.222513	0.228859	0.242581	0.241536	0.238992	0.256545	0.235411	0.22661	0.265308	0.234078	0.229722	0.247807	0.263146	0.261994	0.246111	0.25717	0.25816	0.243232	0.24692	0.263838	0.234107	0.237246	0.238086	0.289501	0.260392	0.250912	0.247182	0.257567	0.296722
8738.97	0.288285	0.255926	0.226521	0.284863	0.257808	0.255083	0.252238	0.23951	0.23292	0.275069	0.282181	0.228006	0.219867	0.220413	0.230945	0.219467	0.23711	0.228518	0.224341	0.246095	0.222402	0.22875	0.242448	0.24141	0.23887	0.256433	0.235308	0.22652	0.265208	0.233977	0.22962	0.247711	0.263047	0.261908	0.246022	0.257061	0.258062	0.243121	0.246813	0.263733	0.234008	0.237135	0.237977	0.2894	0.260302	0.250831	0.24708	0.257476	0.296633
8735	0.28821	0.255827	0.226426	0.28477	0.25771	0.254997	0.252145	0.239422	0.232834	0.274987	0.28205	0.227906	0.219752	0.220293	0.230834	0.21937	0.23699	0.228402	0.224241	0.245979	0.222295	0.228645	0.242319	0.241289	0.238753	0.256325	0.235208	0.226435	0.265113	0.23388	0.229523	0.247619	0.262953	0.261827	0.245937	0.256958	0.25797	0.243015	0.24671	0.263633	0.233914	0.237028	0.237873	0.289305	0.260217	0.250754	0.246983	0.25739	0.29655
8731.03	0.288142	0.255734	0.226337	0.284684	0.257617	0.254917	0.252058	0.239339	0.232753	0.27491	0.281924	0.227811	0.219641	0.220177	0.230729	0.219278	0.236875	0.22829	0.224145	0.245868	0.222193	0.228545	0.242195	0.241172	0.238642	0.256223	0.235114	0.226354	0.265024	0.233788	0.22943	0.247533	0.262865	0.261752	0.245858	0.25686	0.257883	0.242914	0.246613	0.263539	0.233825	0.236926	0.237775	0.289216	0.260138	0.250683	0.246892	0.25731	0.296473
8727.05	0.28808	0.255648	0.226253	0.284605	0.25753	0.254843	0.251978	0.239261	0.232678	0.274841	0.281805	0.227722	0.219536	0.220067	0.230629	0.219192	0.236766	0.228184	0.224055	0.245764	0.222097	0.228451	0.242078	0.241062	0.238536	0.256128	0.235025	0.226278	0.264941	0.233702	0.229343	0.247453	0.262784	0.261683	0.245785	0.256768	0.257803	0.242819	0.246522	0.263451	0.233741	0.23683	0.237682	0.289135	0.260064	0.250618	0.246806	0.257236	0.296404
8723.08	0.288026	0.255568	0.226176	0.284533	0.25745	0.254775	0.251904	0.239191	0.232609	0.274778	0.281693	0.22764	0.219437	0.219962	0.230535	0.219112	0.236664	0.228084	0.223971	0.245667	0.222006	0.228363	0.241967	0.240959	0.238437	0.256039	0.234943	0.226209	0.264866	0.233623	0.229263	0.247379	0.262709	0.26162	0.245718	0.256683	0.257729	0.24273	0.246438	0.263371	0.233664	0.23674	0.237596	0.289061	0.259998	0.250559	0.246727	0.257169	0.296343
8719.11	0.287979	0.255495	0.226105	0.284469	0.257377	0.254715	0.251837	0.239127	0.232548	0.274724	0.281589	0.227563	0.219345	0.219865	0.230448	0.219038	0.236568	0.227991	0.223893	0.245576	0.221922	0.228282	0.241863	0.240862	0.238344	0.255957	0.234868	0.226146	0.264798	0.23355	0.229189	0.247313	0.262642	0.261566	0.245659	0.256605	0.257662	0.242649	0.246361	0.263298	0.233594	0.236657	0.237516	0.288995	0.259939	0.250508	0.246655	0.257109	0.29629
8715.14	0.287942	0.25543	0.226041	0.284415	0.257313	0.254664	0.251779	0.23907	0.232493	0.274678	0.281494	0.227495	0.219259	0.219774	0.230368	0.218971	0.23648	0.227905	0.223823	0.245494	0.221845	0.228208	0.241766	0.240774	0.23826	0.255884	0.2348	0.226091	0.264738	0.233484	0.229122	0.247255	0.262584	0.26152	0.245607	0.256536	0.257604	0.242576	0.246292	0.263233	0.233531	0.236582	0.237445	0.288938	0.259888	0.250464	0.246591	0.257058	0.296246
8711.17	0.287915	0.255375	0.225986	0.28437	0.257258	0.254621	0.251729	0.239023	0.232447	0.274642	0.28141	0.227434	0.219182	0.219691	0.230297	0.218912	0.236401	0.227828	0.223761	0.245421	0.221776	0.228142	0.241679	0.240694	0.238184	0.25582	0.23474	0.226043	0.264688	0.233427	0.229063	0.247205	0.262535	0.261483	0.245564	0.256476	0.257554	0.242511	0.246231	0.263178	0.233477	0.236516	0.237382	0.288892	0.259846	0.25043	0.246536	0.257016	0.296213
8707.19	0.2879	0.255331	0.22594	0.284337	0.257213	0.254589	0.25169	0.238985	0.232411	0.274618	0.281337	0.227383	0.219113	0.219618	0.230235	0.218862	0.236332	0.22776	0.223709	0.245358	0.221717	0.228085	0.241601	0.240624	0.238118	0.255767	0.23469	0.226006	0.264649	0.23338	0.229014	0.247166	0.262496	0.261457	0.245531	0.256426	0.257516	0.242456	0.246181	0.263134	0.233432	0.23646	0.237328	0.288857	0.259816	0.250405	0.246491	0.256984	0.296192
8703.22	0.287898	0.255297	0.225904	0.284317	0.25718	0.254569	0.251663	0.238957	0.232385	0.274605	0.281276	0.227343	0.219055	0.219554	0.230184	0.218822	0.236273	0.227703	0.223666	0.245306	0.221667	0.228039	0.241534	0.240565	0.238062	0.255725	0.234651	0.225978	0.264622	0.233343	0.228976	0.247138	0.26247	0.261443	0.24551	0.256388	0.257489	0.242412	0.246142	0.263102	0.233399	0.236414	0.237286	0.288835	0.259796	0.250392	0.246457	0.256964	0.296184
8699.25	0.28791	0.255276	0.225879	0.284311	0.257159	0.254561	0.251647	0.238941	0.232371	0.274606	0.281229	0.227313	0.219008	0.219502	0.230143	0.218793	0.236225	0.227656	0.223635	0.245266	0.221628	0.228004	0.241479	0.240518	0.238018	0.255696	0.234623	0.225961	0.264607	0.233317	0.228948	0.247122	0.262456	0.261441	0.2455	0.256363	0.257474	0.24238	0.246115	0.263082	0.233376	0.236379	0.237255	0.288827	0.25979	0.250391	0.246434	0.256956	0.29619
8695.28	0.287935	0.255267	0.225865	0.284317	0.25715	0.254565	0.251643	0.238936	0.232367	0.274619	0.281195	0.227294	0.21897	0.219459	0.230114	0.218774	0.236189	0.22762	0.223614	0.245237	0.2216	0.227979	0.241435	0.240482	0.237985	0.255678	0.234606	0.225955	0.264605	0.233302	0.228931	0.247118	0.262454	0.261451	0.245501	0.256349	0.257471	0.242359	0.246099	0.263074	0.233364	0.236356	0.237235	0.288832	0.259795	0.250401	0.246423	0.25696	0.29621
8691.31	0.287973	0.25527	0.225861	0.284337	0.257152	0.254581	0.25165	0.238943	0.232374	0.274646	0.281175	0.227286	0.218943	0.219427	0.230095	0.218765	0.236164	0.227595	0.223603	0.24522	0.221583	0.227965	0.241403	0.240457	0.237963	0.255672	0.2346	0.225959	0.264615	0.233298	0.228925	0.247125	0.262465	0.261473	0.245514	0.256347	0.25748	0.242349	0.246095	0.263079	0.233363	0.236343	0.237227	0.28885	0.259812	0.250423	0.246424	0.256975	0.296244
8687.33	0.288024	0.255284	0.225868	0.284369	0.257167	0.254608	0.25167	0.23896	0.232392	0.274684	0.281166	0.227288	0.218926	0.219405	0.230087	0.218766	0.236149	0.22758	0.223603	0.245214	0.221575	0.227962	0.241381	0.240443	0.237952	0.255677	0.234604	0.225974	0.264637	0.233304	0.228929	0.247143	0.262487	0.261508	0.245539	0.256357	0.257501	0.24235	0.246101	0.263095	0.233373	0.236342	0.237229	0.288882	0.259841	0.250456	0.246436	0.257003	0.296291
8683.36	0.288089	0.25531	0.225885	0.284415	0.257193	0.254647	0.2517	0.238988	0.232421	0.274735	0.281171	0.2273	0.21892	0.219393	0.230089	0.218777	0.236145	0.227575	0.223613	0.245219	0.221578	0.227968	0.24137	0.24044	0.237952	0.255694	0.23462	0.225999	0.264671	0.233321	0.228943	0.247173	0.262522	0.261554	0.245574	0.256379	0.257533	0.242362	0.246119	0.263124	0.233394	0.236351	0.237242	0.288927	0.259882	0.250501	0.246458	0.257041	0.296352
8679.39	0.288166	0.255347	0.225912	0.284473	0.257231	0.254698	0.251742	0.239027	0.232459	0.274798	0.281188	0.227322	0.218922	0.21939	0.230102	0.218798	0.236152	0.227581	0.223632	0.245235	0.22159	0.227985	0.24137	0.240448	0.237962	0.255723	0.234645	0.226033	0.264717	0.233349	0.228968	0.247213	0.262568	0.261611	0.245621	0.256412	0.257577	0.242385	0.246148	0.263164	0.233424	0.23637	0.237266	0.288985	0.259934	0.250556	0.246492	0.257091	0.296426
8675.42	0.288254	0.255395	0.225948	0.284542	0.257279	0.254759	0.251794	0.239076	0.232508	0.274873	0.281216	0.227353	0.218934	0.219397	0.230124	0.218828	0.236168	0.227595	0.223661	0.245261	0.221612	0.228011	0.24138	0.240465	0.237982	0.255761	0.234681	0.226077	0.264773	0.233386	0.229001	0.247264	0.262624	0.261679	0.245678	0.256455	0.257631	0.242418	0.246186	0.263215	0.233465	0.236399	0.237299	0.289054	0.259997	0.250622	0.246536	0.257152	0.296512
8671.45	0.288353	0.255452	0.225992	0.284622	0.257337	0.254829	0.251856	0.239134	0.232565	0.274958	0.281255	0.227393	0.218955	0.219411	0.230154	0.218866	0.236193	0.227619	0.223698	0.245296	0.221642	0.228046	0.241399	0.240491	0.238011	0.25581	0.234725	0.226129	0.264839	0.233431	0.229043	0.247323	0.262691	0.261757	0.245744	0.256508	0.257694	0.24246	0.246234	0.263275	0.233514	0.236437	0.237341	0.289135	0.26007	0.250697	0.246589	0.257222	0.296608
8667.47	0.288462	0.255517	0.226044	0.284712	0.257403	0.254908	0.251926	0.239199	0.23263	0.275052	0.281303	0.22744	0.218982	0.219433	0.230192	0.218911	0.236226	0.227649	0.223743	0.24534	0.221679	0.228088	0.241425	0.240525	0.238048	0.255867	0.234777	0.226189	0.264914	0.233485	0.229093	0.247391	0.262765	0.261844	0.245818	0.256569	0.257766	0.242511	0.246289	0.263345	0.233571	0.236483	0.237391	0.289225	0.260151	0.25078	0.24665	0.2573	0.296715
8663.5	0.288579	0.255591	0.226102	0.28481	0.257477	0.254994	0.252004	0.239272	0.232703	0.275154	0.28136	0.227495	0.219016	0.219462	0.230237	0.218963	0.236267	0.227687	0.223795	0.245391	0.221723	0.228137	0.241459	0.240567	0.238092	0.255931	0.234836	0.226256	0.264998	0.233545	0.22915	0.247466	0.262848	0.261938	0.2459	0.256638	0.257846	0.242568	0.246353	0.263422	0.233635	0.236536	0.237449	0.289323	0.26024	0.250872	0.246719	0.257387	0.29683
8659.53	0.288705	0.255671	0.226167	0.284917	0.257558	0.255088	0.25209	0.239353	0.232782	0.275265	0.281425	0.227556	0.219057	0.219496	0.230289	0.219022	0.236314	0.227732	0.223853	0.245449	0.221774	0.228193	0.2415	0.240616	0.238144	0.256004	0.234902	0.22633	0.265088	0.233612	0.229213	0.247548	0.262939	0.26204	0.245989	0.256714	0.257934	0.242632	0.246423	0.263508	0.233706	0.236596	0.237513	0.28943	0.260337	0.25097	0.246795	0.257481	0.296955
8655.56	0.288839	0.255759	0.226238	0.285032	0.257647	0.255188	0.252182	0.239439	0.232868	0.275383	0.281498	0.227623	0.219104	0.219537	0.230348	0.219086	0.236368	0.227782	0.223917	0.245514	0.22183	0.228256	0.241548	0.240671	0.238201	0.256083	0.234975	0.226409	0.265187	0.233686	0.229283	0.247637	0.263036	0.26215	0.246085	0.256798	0.258028	0.242704	0.2465	0.2636	0.233784	0.236663	0.237584	0.289546	0.260441	0.251075	0.246878	0.257582	0.297087
8651.59	0.28898	0.255854	0.226315	0.285154	0.257742	0.255296	0.252282	0.239532	0.23296	0.275509	0.281578	0.227696	0.219157	0.219584	0.230412	0.219156	0.236428	0.227839	0.223988	0.245585	0.221893	0.228324	0.241601	0.240733	0.238266	0.256169	0.235054	0.226495	0.265292	0.233766	0.229359	0.247733	0.263141	0.262266	0.246187	0.256888	0.25813	0.242781	0.246584	0.263699	0.233867	0.236735	0.237661	0.289668	0.260552	0.251187	0.246968	0.257689	0.297227
8647.61	0.289128	0.255954	0.226397	0.285283	0.257842	0.255409	0.252386	0.239631	0.233057	0.27564	0.281665	0.227775	0.219215	0.219635	0.230482	0.219232	0.236494	0.227901	0.224063	0.245661	0.22196	0.228398	0.24166	0.2408	0.238335	0.256261	0.235138	0.226586	0.265403	0.233851	0.22944	0.247834	0.263251	0.262388	0.246295	0.256984	0.258237	0.242864	0.246673	0.263804	0.233956	0.236813	0.237743	0.289797	0.260669	0.251305	0.247063	0.257803	0.297374
8643.64	0.289282	0.256059	0.226484	0.285417	0.257948	0.255526	0.252496	0.239733	0.233159	0.275777	0.281757	0.227857	0.219278	0.219691	0.230556	0.219311	0.236564	0.227966	0.224143	0.245742	0.222032	0.228476	0.241724	0.240871	0.238409	0.256358	0.235226	0.226681	0.265519	0.233941	0.229525	0.247939	0.263367	0.262515	0.246407	0.257085	0.258349	0.242951	0.246767	0.263914	0.234049	0.236896	0.23783	0.289932	0.26079	0.251427	0.247162	0.257921	0.297527
8639.67	0.28944	0.256168	0.226574	0.285556	0.258058	0.255648	0.252609	0.23984	0.233265	0.275918	0.281854	0.227944	0.219343	0.21975	0.230633	0.219394	0.236637	0.228036	0.224226	0.245828	0.222108	0.228557	0.241791	0.240947	0.238487	0.256459	0.235319	0.22678	0.265639	0.234034	0.229615	0.248049	0.263486	0.262646	0.246523	0.257191	0.258466	0.243043	0.246866	0.264028	0.234146	0.236982	0.237921	0.290072	0.260916	0.251554	0.247266	0.258044	0.297685
8635.7	0.289603	0.256281	0.226667	0.285699	0.258171	0.255773	0.252727	0.23995	0.233374	0.276064	0.281955	0.228033	0.219412	0.219812	0.230714	0.21948	0.236715	0.228109	0.224313	0.245916	0.222187	0.228642	0.241862	0.241026	0.238569	0.256563	0.235414	0.226882	0.265764	0.234131	0.229707	0.248163	0.26361	0.262781	0.246643	0.2573	0.258586	0.243138	0.246968	0.264147	0.234247	0.237072	0.238015	0.290215	0.261046	0.251684	0.247373	0.25817	0.297847
8631.73	0.28977	0.256398	0.226764	0.285846	0.258288	0.255902	0.252847	0.240063	0.233486	0.276213	0.28206	0.228126	0.219485	0.219878	0.230798	0.21957	0.236795	0.228185	0.224403	0.246009	0.222269	0.22873	0.241937	0.241108	0.238654	0.256671	0.235514	0.226987	0.265892	0.234231	0.229803	0.24828	0.263738	0.26292	0.246766	0.257413	0.25871	0.243236	0.247073	0.264269	0.23435	0.237166	0.238112	0.290364	0.261179	0.251818	0.247483	0.258301	0.298014
8627.75	0.289942	0.256519	0.226864	0.285997	0.258409	0.256035	0.252972	0.24018	0.233602	0.276366	0.282169	0.228222	0.21956	0.219946	0.230886	0.219662	0.236879	0.228265	0.224497	0.246105	0.222354	0.228822	0.242015	0.241194	0.238742	0.256783	0.235616	0.227096	0.266024	0.234335	0.229903	0.2484	0.263869	0.263064	0.246893	0.25753	0.258839	0.243339	0.247183	0.264395	0.234458	0.237263	0.238214	0.290516	0.261317	0.251955	0.247598	0.258435	0.298185
8623.78	0.290118	0.256644	0.226969	0.286153	0.258535	0.256172	0.253101	0.240301	0.233721	0.276524	0.282283	0.228322	0.219639	0.220019	0.230977	0.219758	0.236967	0.228349	0.224594	0.246205	0.222444	0.228917	0.242097	0.241284	0.238835	0.256899	0.235723	0.227208	0.266161	0.234442	0.230007	0.248525	0.264006	0.263212	0.247025	0.257651	0.258971	0.243445	0.247296	0.264526	0.234569	0.237363	0.238319	0.290674	0.261458	0.252097	0.247716	0.258574	0.298362
8619.81	0.2903	0.256773	0.227077	0.286315	0.258664	0.256313	0.253234	0.240426	0.233844	0.276687	0.282401	0.228425	0.219722	0.220095	0.231073	0.219858	0.237059	0.228436	0.224696	0.24631	0.222537	0.229016	0.242183	0.241378	0.238932	0.25702	0.235834	0.227324	0.266303	0.234553	0.230114	0.248655	0.264147	0.263364	0.24716	0.257777	0.259108	0.243556	0.247414	0.264662	0.234684	0.237469	0.238428	0.290836	0.261605	0.252243	0.247839	0.258718	0.298543
8615.84	0.290488	0.256907	0.227189	0.286481	0.258799	0.256459	0.253371	0.240555	0.233972	0.276854	0.282525	0.228533	0.219808	0.220174	0.231172	0.219961	0.237155	0.228528	0.224801	0.24642	0.222633	0.229119	0.242274	0.241476	0.239033	0.257146	0.235949	0.227445	0.266449	0.234669	0.230226	0.248788	0.264292	0.263521	0.2473	0.257907	0.25925	0.243671	0.247537	0.264803	0.234803	0.237578	0.238542	0.291004	0.261756	0.252394	0.247966	0.258866	0.29873
8611.87	0.29068	0.257044	0.227305	0.286652	0.258937	0.256609	0.253513	0.240689	0.234102	0.277026	0.282653	0.228644	0.219898	0.220257	0.231276	0.220068	0.237255	0.228624	0.22491	0.246533	0.222734	0.229226	0.242368	0.241579	0.239138	0.257276	0.236068	0.227569	0.2666	0.234788	0.230341	0.248926	0.264443	0.263683	0.247444	0.258041	0.259396	0.24379	0.247663	0.264948	0.234926	0.237691	0.23866	0.291176	0.261912	0.25255	0.248098	0.259019	0.298922
8607.89	0.290877	0.257186	0.227424	0.286828	0.25908	0.256763	0.253659	0.240825	0.234237	0.277203	0.282786	0.228758	0.219991	0.220343	0.231383	0.220178	0.237359	0.228723	0.225023	0.24665	0.222837	0.229336	0.242466	0.241685	0.239247	0.25741	0.236191	0.227697	0.266755	0.234911	0.23046	0.249068	0.264597	0.263849	0.247592	0.25818	0.259546	0.243913	0.247794	0.265097	0.235053	0.237808	0.238781	0.291353	0.262071	0.252709	0.248233	0.259175	0.299119
8603.92	0.291078	0.257332	0.227546	0.287008	0.259226	0.256921	0.253808	0.240966	0.234374	0.277383	0.282923	0.228876	0.220087	0.220433	0.231493	0.220291	0.237466	0.228825	0.225138	0.24677	0.222944	0.229449	0.242567	0.241796	0.239359	0.257547	0.236316	0.227828	0.266914	0.235038	0.230582	0.249212	0.264755	0.264018	0.247744	0.258322	0.259699	0.24404	0.247928	0.265251	0.235182	0.237929	0.238905	0.291535	0.262235	0.252872	0.248372	0.259336	0.29932
8599.95	0.291284	0.257481	0.227672	0.287192	0.259376	0.257082	0.253961	0.241109	0.234515	0.277567	0.283064	0.228997	0.220186	0.220525	0.231606	0.220407	0.237576	0.228931	0.225257	0.246895	0.223054	0.229565	0.242672	0.241909	0.239474	0.257689	0.236446	0.227962	0.267077	0.235167	0.230707	0.249361	0.264917	0.264192	0.247899	0.258468	0.259857	0.24417	0.248065	0.265408	0.235315	0.238053	0.239034	0.291721	0.262403	0.253038	0.248515	0.2595	0.299525
8595.98	0.291494	0.257634	0.227802	0.287381	0.25953	0.257248	0.254117	0.241256	0.23466	0.277756	0.283209	0.229121	0.220288	0.22062	0.231723	0.220526	0.23769	0.22904	0.225379	0.247022	0.223167	0.229685	0.24278	0.242027	0.239593	0.257834	0.236579	0.2281	0.267243	0.235301	0.230836	0.249513	0.265084	0.26437	0.248057	0.258619	0.260019	0.244304	0.248207	0.265569	0.235452	0.238181	0.239165	0.291911	0.262574	0.253209	0.248662	0.259669	0.299735
8592.01	0.291709	0.257792	0.227935	0.287575	0.259689	0.257417	0.254277	0.241408	0.234808	0.277949	0.283359	0.229249	0.220393	0.220718	0.231844	0.220649	0.237807	0.229152	0.225505	0.247154	0.223283	0.229809	0.242892	0.242148	0.239716	0.257983	0.236715	0.228242	0.267414	0.235438	0.230968	0.249669	0.265254	0.264552	0.24822	0.258773	0.260186	0.244442	0.248352	0.265735	0.235592	0.238312	0.239301	0.292107	0.262751	0.253384	0.248812	0.259842	0.299949
8588.03	0.291929	0.257954	0.228072	0.287774	0.259851	0.25759	0.254442	0.241562	0.234959	0.278146	0.283513	0.22938	0.220502	0.22082	0.231969	0.220775	0.237928	0.229269	0.225634	0.247289	0.223403	0.229936	0.243008	0.242273	0.239843	0.258136	0.236855	0.228388	0.26759	0.235579	0.231104	0.24983	0.265429	0.264739	0.248386	0.258931	0.260356	0.244584	0.248502	0.265905	0.235736	0.238448	0.23944	0.292308	0.262931	0.253562	0.248967	0.260018	0.300169
8584.06	0.292153	0.25812	0.228212	0.287977	0.260018	0.257767	0.254609	0.241721	0.235115	0.278348	0.283671	0.229514	0.220614	0.220925	0.232096	0.220904	0.238053	0.229389	0.225766	0.247427	0.223525	0.230066	0.243128	0.242401	0.239973	0.258293	0.236999	0.228537	0.267769	0.235724	0.231243	0.249993	0.265607	0.264929	0.248556	0.259094	0.260531	0.24473	0.248655	0.266079	0.235883	0.238587	0.239583	0.292513	0.263115	0.253745	0.249126	0.260199	0.300393
8580.09	0.292381	0.258289	0.228356	0.288183	0.260188	0.257947	0.25478	0.241882	0.235272	0.278552	0.283832	0.229651	0.220729	0.221032	0.232227	0.221036	0.238181	0.229511	0.2259	0.247569	0.223651	0.230199	0.24325	0.242533	0.240105	0.258453	0.237145	0.228688	0.267951	0.235871	0.231385	0.25016	0.265789	0.265122	0.248729	0.259259	0.260709	0.244878	0.24881	0.266256	0.236033	0.238729	0.239729	0.292722	0.263303	0.253931	0.249287	0.260383	0.30062
8576.12	0.292612	0.25846	0.228501	0.288392	0.26036	0.258129	0.254952	0.242045	0.235432	0.278759	0.283996	0.22979	0.220845	0.221141	0.232359	0.221169	0.23831	0.229635	0.226037	0.247712	0.223778	0.230333	0.243375	0.242666	0.24024	0.258616	0.237294	0.228842	0.268136	0.23602	0.231529	0.250329	0.265973	0.265318	0.248904	0.259427	0.260889	0.245028	0.248968	0.266435	0.236185	0.238873	0.239876	0.292933	0.263493	0.254119	0.249451	0.26057	0.30085
8572.15	0.292844	0.258632	0.228647	0.288602	0.260533	0.258312	0.255125	0.242208	0.235592	0.278967	0.28416	0.229929	0.220962	0.22125	0.232492	0.221303	0.23844	0.22976	0.226173	0.247856	0.223906	0.230469	0.2435	0.242799	0.240375	0.258779	0.237443	0.228997	0.268322	0.23617	0.231673	0.250499	0.266158	0.265515	0.24908	0.259596	0.26107	0.245179	0.249127	0.266616	0.236337	0.239017	0.240025	0.293145	0.263684	0.254307	0.249616	0.260757	0.301081
8568.17	0.293075	0.258805	0.228793	0.288812	0.260705	0.258494	0.255298	0.242371	0.235752	0.279175	0.284324	0.230067	0.221078	0.221359	0.232624	0.221437	0.238569	0.229885	0.226309	0.247999	0.224033	0.230603	0.243625	0.242933	0.24051	0.258941	0.237592	0.229151	0.268507	0.23632	0.231817	0.250668	0.266343	0.265711	0.249256	0.259764	0.26125	0.24533	0.249285	0.266796	0.236489	0.239162	0.240173	0.293357	0.263874	0.254496	0.24978	0.260944	0.301312
8564.2	0.293305	0.258975	0.228937	0.28902	0.260876	0.258675	0.255469	0.242533	0.23591	0.279381	0.284486	0.230204	0.221192	0.221466	0.232755	0.221568	0.238697	0.230008	0.226444	0.248141	0.224158	0.230737	0.243749	0.243065	0.240643	0.259102	0.23774	0.229304	0.268691	0.236468	0.23196	0.250836	0.266525	0.265905	0.24943	0.259931	0.261429	0.245478	0.249442	0.266974	0.23664	0.239304	0.24032	0.293567	0.264063	0.254683	0.249943	0.261129	0.301541
8560.23	0.293532	0.259143	0.229079	0.289225	0.261044	0.258853	0.255637	0.242692	0.236066	0.279584	0.284645	0.230338	0.221304	0.221571	0.232883	0.221697	0.238821	0.230129	0.226576	0.248281	0.224282	0.230867	0.243869	0.243194	0.240774	0.25926	0.237884	0.229454	0.268872	0.236614	0.2321	0.251	0.266706	0.266097	0.249601	0.260095	0.261605	0.245624	0.249596	0.26715	0.236788	0.239444	0.240464	0.293774	0.26425	0.254867	0.250103	0.261311	0.301767
8556.26	0.293754	0.259306	0.229217	0.289426	0.261208	0.259026	0.255801	0.242846	0.236217	0.279782	0.2848	0.230469	0.221412	0.221672	0.233007	0.221822	0.238942	0.230245	0.226705	0.248416	0.224401	0.230994	0.243986	0.243319	0.2409	0.259414	0.238026	0.2296	0.269048	0.236755	0.232237	0.251161	0.266882	0.266284	0.249768	0.260255	0.261777	0.245766	0.249746	0.267321	0.236932	0.239581	0.240604	0.293977	0.264432	0.255048	0.250259	0.261489	0.301988
8552.29	0.29397	0.259465	0.229351	0.289622	0.261366	0.259195	0.25596	0.242996	0.236364	0.279975	0.284949	0.230595	0.221515	0.221768	0.233127	0.221943	0.239058	0.230358	0.226828	0.248546	0.224516	0.231117	0.244098	0.24344	0.241022	0.259563	0.238162	0.229742	0.26922	0.236892	0.232369	0.251317	0.267052	0.266466	0.249931	0.260411	0.261944	0.245903	0.249892	0.267487	0.237072	0.239712	0.240739	0.294173	0.264609	0.255223	0.25041	0.261662	0.302204
8548.31	0.294181	0.259618	0.229479	0.289811	0.261519	0.259358	0.256113	0.243141	0.236505	0.280162	0.285093	0.230715	0.221614	0.22186	0.233241	0.222059	0.239169	0.230465	0.226947	0.248672	0.224626	0.231234	0.244204	0.243556	0.241139	0.259706	0.238293	0.22988	0.269385	0.237024	0.232495	0.251467	0.267218	0.266643	0.250088	0.26056	0.262105	0.246035	0.250032	0.267648	0.237206	0.239839	0.240869	0.294364	0.26478	0.255393	0.250556	0.26183	0.302413
8544.34	0.294385	0.259765	0.229602	0.289994	0.261666	0.259515	0.25626	0.24328	0.236641	0.280343	0.285229	0.230831	0.221706	0.221947	0.23335	0.222169	0.239274	0.230567	0.227061	0.248791	0.224731	0.231346	0.244305	0.243666	0.24125	0.259843	0.238419	0.230011	0.269545	0.23715	0.232616	0.251611	0.267377	0.266813	0.250239	0.260704	0.26226	0.246162	0.250167	0.267803	0.237334	0.23996	0.240994	0.294548	0.264945	0.255558	0.250696	0.261992	0.302615
8540.37	0.294582	0.259905	0.22972	0.29017	0.261806	0.259665	0.256401	0.243413	0.236771	0.280517	0.28536	0.23094	0.221794	0.222028	0.233453	0.222274	0.239373	0.230663	0.227169	0.248905	0.22483	0.231452	0.244399	0.24377	0.241355	0.259974	0.238539	0.230138	0.269698	0.237271	0.232732	0.25175	0.26753	0.266978	0.250385	0.260842	0.262409	0.246282	0.250295	0.267951	0.237458	0.240075	0.241112	0.294725	0.265105	0.255716	0.250831	0.262147	0.30281
8536.4	0.294773	0.260041	0.229833	0.29034	0.261941	0.25981	0.256537	0.243541	0.236895	0.280685	0.285483	0.231045	0.221876	0.222104	0.233551	0.222374	0.239467	0.230754	0.227273	0.249013	0.224924	0.231554	0.244489	0.243869	0.241456	0.2601	0.238654	0.230259	0.269846	0.237386	0.232843	0.251883	0.267677	0.267136	0.250525	0.260974	0.262553	0.246398	0.250419	0.268094	0.237576	0.240185	0.241226	0.294896	0.265259	0.255869	0.250959	0.262297	0.302999
8532.43	0.294958	0.26017	0.229941	0.290505	0.26207	0.25995	0.256667	0.243664	0.237015	0.280847	0.285601	0.231145	0.221954	0.222175	0.233644	0.222469	0.239557	0.230841	0.227371	0.249116	0.225014	0.231651	0.244573	0.243963	0.241551	0.26022	0.238764	0.230376	0.269988	0.237497	0.232949	0.25201	0.267819	0.26729	0.250661	0.261101	0.262691	0.246508	0.250537	0.268232	0.237689	0.240291	0.241335	0.295062	0.265407	0.256017	0.251083	0.262442	0.303182
8528.45	0.295138	0.260295	0.230044	0.290663	0.262194	0.260085	0.256792	0.243782	0.23713	0.281004	0.285713	0.231241	0.222027	0.222242	0.233733	0.22256	0.239641	0.230923	0.227466	0.249214	0.225098	0.231743	0.244652	0.244052	0.241642	0.260335	0.238869	0.230488	0.270125	0.237603	0.23305	0.252133	0.267956	0.267438	0.250791	0.261222	0.262823	0.246614	0.250651	0.268364	0.237797	0.240391	0.241438	0.295222	0.265551	0.25616	0.251202	0.262582	0.303359
8524.48	0.295313	0.260415	0.230144	0.290817	0.262313	0.260214	0.256912	0.243896	0.237241	0.281155	0.285819	0.231331	0.222095	0.222305	0.233817	0.222647	0.239721	0.231001	0.227556	0.249307	0.225179	0.23183	0.244727	0.244136	0.241728	0.260445	0.238969	0.230596	0.270257	0.237704	0.233147	0.252251	0.268088	0.267581	0.250916	0.261339	0.262952	0.246715	0.25076	0.268491	0.237901	0.240487	0.241537	0.295376	0.265689	0.256298	0.251316	0.262717	0.30353
8520.51	0.295483	0.26053	0.230239	0.290965	0.262428	0.26034	0.257028	0.244006	0.237347	0.281302	0.285921	0.231419	0.22216	0.222364	0.233897	0.22273	0.239797	0.231074	0.227642	0.249396	0.225256	0.231914	0.244798	0.244216	0.241809	0.260551	0.239066	0.2307	0.270384	0.237802	0.23324	0.252365	0.268215	0.26772	0.251038	0.261452	0.263075	0.246812	0.250864	0.268614	0.238001	0.240579	0.241633	0.295526	0.265824	0.256432	0.251426	0.262848	0.303696
8516.54	0.295649	0.260643	0.230332	0.29111	0.262539	0.260462	0.257141	0.244112	0.237451	0.281445	0.286018	0.231502	0.222222	0.222419	0.233974	0.22281	0.239869	0.231145	0.227726	0.249482	0.22533	0.231995	0.244865	0.244293	0.241888	0.260654	0.239159	0.230801	0.270508	0.237896	0.23333	0.252476	0.268339	0.267856	0.251156	0.261561	0.263196	0.246906	0.250965	0.268733	0.238097	0.240668	0.241724	0.295672	0.265954	0.256562	0.251532	0.262975	0.303858
8512.57	0.295812	0.260752	0.230421	0.291251	0.262647	0.260581	0.25725	0.244216	0.237551	0.281584	0.286112	0.231583	0.222281	0.222472	0.234048	0.222887	0.239938	0.231213	0.227806	0.249564	0.225401	0.232073	0.24493	0.244366	0.241964	0.260753	0.239249	0.230899	0.270628	0.237987	0.233416	0.252583	0.26846	0.267988	0.251271	0.261666	0.263313	0.246996	0.251063	0.268849	0.238191	0.240754	0.241813	0.295815	0.266082	0.25669	0.251635	0.2631	0.304017
8508.59	0.295971	0.260857	0.230508	0.291388	0.262751	0.260696	0.257356	0.244316	0.237649	0.28172	0.286202	0.231661	0.222338	0.222522	0.234119	0.222962	0.240005	0.231278	0.227883	0.249643	0.225469	0.232147	0.244991	0.244436	0.242036	0.260849	0.239336	0.230994	0.270745	0.238076	0.2335	0.252688	0.268577	0.268117	0.251382	0.261769	0.263427	0.247083	0.251158	0.268961	0.238282	0.240836	0.241899	0.295954	0.266205	0.256814	0.251736	0.26322	0.304171
8504.62	0.296126	0.260959	0.230591	0.291521	0.262852	0.260807	0.257458	0.244412	0.237743	0.281852	0.286288	0.231735	0.222391	0.222569	0.234186	0.223032	0.240068	0.231339	0.227957	0.249719	0.225534	0.232218	0.245049	0.244503	0.242105	0.260941	0.23942	0.231086	0.270858	0.23816	0.233581	0.252788	0.26869	0.268242	0.25149	0.261867	0.263537	0.247167	0.251249	0.269069	0.238369	0.240915	0.241981	0.296088	0.266325	0.256935	0.251833	0.263337	0.304322
8500.65	0.296276	0.261057	0.230671	0.29165	0.262948	0.260915	0.257556	0.244505	0.237833	0.28198	0.286369	0.231806	0.22244	0.222612	0.23425	0.2231	0.240127	0.231398	0.228028	0.249791	0.225596	0.232286	0.245103	0.244566	0.24217	0.26103	0.2395	0.231175	0.270967	0.238242	0.233658	0.252885	0.268799	0.268363	0.251594	0.261962	0.263644	0.247247	0.251336	0.269174	0.238453	0.240991	0.24206	0.296218	0.266441	0.257051	0.251926	0.263451	0.304468
8496.68	0.296421	0.26115	0.230747	0.291773	0.263041	0.261018	0.25765	0.244594	0.237919	0.282102	0.286445	0.231872	0.222486	0.222652	0.234311	0.223164	0.240183	0.231452	0.228095	0.249858	0.225654	0.232349	0.245153	0.244625	0.242231	0.261115	0.239576	0.23126	0.271071	0.238319	0.233731	0.252978	0.268904	0.268479	0.251693	0.262052	0.263745	0.247322	0.251419	0.269274	0.238533	0.241062	0.242135	0.296343	0.266553	0.257164	0.252015	0.263559	0.304609
8492.71	0.29656	0.261239	0.230819	0.291892	0.263128	0.261116	0.257739	0.244678	0.238001	0.28222	0.286516	0.231935	0.222528	0.222687	0.234366	0.223223	0.240234	0.231502	0.228157	0.249921	0.225708	0.232408	0.245199	0.244679	0.242288	0.261194	0.239648	0.231341	0.27117	0.238392	0.233799	0.253066	0.269003	0.26859	0.251788	0.262137	0.263842	0.247393	0.251497	0.269368	0.238608	0.241129	0.242205	0.296462	0.266659	0.257272	0.252099	0.263663	0.304744
8488.73	0.296692	0.261321	0.230886	0.292003	0.263209	0.261208	0.257822	0.244756	0.238078	0.282331	0.286581	0.231992	0.222564	0.222717	0.234417	0.223277	0.24028	0.231547	0.228214	0.249978	0.225756	0.232462	0.245238	0.244728	0.242339	0.261267	0.239714	0.231416	0.271263	0.238459	0.233862	0.253148	0.269097	0.268695	0.251878	0.262216	0.263933	0.247458	0.251569	0.269457	0.238679	0.24119	0.242269	0.296575	0.266759	0.257374	0.252178	0.26376	0.304872
8484.76	0.296817	0.261396	0.230946	0.292107	0.263283	0.261292	0.257897	0.244827	0.238147	0.282434	0.286637	0.232042	0.222594	0.222741	0.234461	0.223325	0.240318	0.231585	0.228264	0.250029	0.225798	0.232509	0.245271	0.244771	0.242383	0.261333	0.239773	0.231485	0.271349	0.238519	0.233919	0.253224	0.269182	0.268793	0.25196	0.262287	0.264016	0.247517	0.251635	0.269538	0.238742	0.241245	0.242327	0.296678	0.266852	0.257468	0.252249	0.26385	0.304991
8480.79	0.29693	0.261462	0.230998	0.2922	0.263347	0.261368	0.257964	0.244889	0.238208	0.282526	0.286683	0.232084	0.222617	0.222757	0.234496	0.223365	0.240348	0.231615	0.228306	0.25007	0.225833	0.232548	0.245295	0.244804	0.242418	0.26139	0.239824	0.231546	0.271425	0.238571	0.233967	0.25329	0.269258	0.268881	0.252033	0.262349	0.264089	0.247566	0.251691	0.26961	0.238797	0.241291	0.242376	0.296771	0.266935	0.257554	0.252312	0.263931	0.3051
8476.82	0.297031	0.261517	0.23104	0.292281	0.263399	0.261432	0.258018	0.24494	0.238259	0.282606	0.286717	0.232116	0.222629	0.222763	0.234522	0.223395	0.240368	0.231635	0.228339	0.2501	0.225857	0.232577	0.245309	0.244827	0.242443	0.261434	0.239864	0.231596	0.27149	0.238612	0.234005	0.253345	0.269323	0.268957	0.252095	0.2624	0.264151	0.247605	0.251736	0.26967	0.238841	0.241326	0.242415	0.296851	0.267007	0.257628	0.252363	0.264	0.305195
8472.85	0.297116	0.261558	0.23107	0.292347	0.263439	0.261482	0.258061	0.244979	0.238298	0.282673	0.286737	0.232137	0.222631	0.222758	0.234536	0.223414	0.240375	0.231643	0.22836	0.250118	0.22587	0.232595	0.24531	0.244838	0.242456	0.261466	0.239893	0.231635	0.27154	0.238642	0.234031	0.253388	0.269374	0.269019	0.252145	0.262438	0.2642	0.247631	0.251768	0.269716	0.238874	0.24135	0.242442	0.296917	0.267065	0.257689	0.252402	0.264056	0.305275
8468.87	0.297186	0.261585	0.231088	0.292397	0.263463	0.261519	0.258089	0.245005	0.238324	0.282723	0.286742	0.232145	0.222621	0.222741	0.234537	0.223421	0.24037	0.231638	0.228368	0.250123	0.225871	0.2326	0.245298	0.244835	0.242455	0.261484	0.239908	0.231662	0.271576	0.238658	0.234044	0.253417	0.269411	0.269068	0.252182	0.262462	0.264235	0.247644	0.251787	0.269747	0.238894	0.24136	0.242456	0.296966	0.267109	0.257736	0.252427	0.264097	0.305339
8464.9	0.297239	0.261598	0.231093	0.292431	0.263473	0.261541	0.258102	0.245017	0.238336	0.282757	0.28673	0.23214	0.222598	0.222711	0.234524	0.223415	0.24035	0.231621	0.228364	0.250113	0.225859	0.232592	0.245272	0.244819	0.242441	0.261486	0.239911	0.231675	0.271597	0.238661	0.234044	0.253431	0.269432	0.2691	0.252203	0.26247	0.264254	0.247643	0.251792	0.269763	0.2389	0.241357	0.242456	0.296998	0.267138	0.257768	0.252437	0.264124	0.305384
8460.93	0.297274	0.261595	0.231084	0.292447	0.263467	0.261547	0.258101	0.245015	0.238335	0.282775	0.286702	0.232121	0.222563	0.222668	0.234498	0.223397	0.240317	0.23159	0.228346	0.250089	0.225834	0.23257	0.245232	0.244788	0.242412	0.261473	0.239899	0.231674	0.271601	0.23865	0.234031	0.253431	0.269438	0.269117	0.252211	0.262464	0.264258	0.247627	0.251781	0.269763	0.238892	0.241339	0.242441	0.297013	0.26715	0.257785	0.252432	0.264134	0.305412
8456.96	0.297292	0.261576	0.231061	0.292446	0.263445	0.261538	0.258084	0.244998	0.23832	0.282776	0.286656	0.232089	0.222514	0.222612	0.234457	0.223364	0.240269	0.231545	0.228315	0.25005	0.225796	0.232535	0.245177	0.244743	0.24237	0.261445	0.239873	0.23166	0.271589	0.238625	0.234003	0.253415	0.269428	0.269118	0.252203	0.262442	0.264247	0.247597	0.251756	0.269747	0.23887	0.241308	0.242413	0.29701	0.267147	0.257787	0.252413	0.264129	0.305422
8452.99	0.297292	0.261542	0.231025	0.292428	0.263408	0.261513	0.258052	0.244967	0.23829	0.28276	0.286594	0.232043	0.222453	0.222544	0.234403	0.223319	0.240207	0.231486	0.22827	0.249996	0.225744	0.232486	0.245108	0.244684	0.242313	0.261402	0.239833	0.231632	0.271562	0.238586	0.233962	0.253384	0.269401	0.269103	0.25218	0.262404	0.264219	0.247552	0.251716	0.269715	0.238833	0.241262	0.24237	0.29699	0.267129	0.257773	0.252378	0.264109	0.305414
8449.01	0.297276	0.261494	0.230975	0.292394	0.263356	0.261474	0.258006	0.244923	0.238248	0.282729	0.286516	0.231984	0.222379	0.222463	0.234336	0.223262	0.240131	0.231416	0.228213	0.249928	0.22568	0.232424	0.245025	0.244611	0.242243	0.261344	0.23978	0.231591	0.271519	0.238534	0.233908	0.253339	0.26936	0.269074	0.252143	0.262353	0.264178	0.247493	0.251662	0.269668	0.238784	0.241204	0.242313	0.296954	0.267095	0.257746	0.25233	0.264074	0.305389
8445.04	0.297243	0.261431	0.230913	0.292343	0.263289	0.261421	0.257945	0.244865	0.238193	0.282683	0.286422	0.231912	0.222293	0.22237	0.234256	0.223192	0.240043	0.231332	0.228144	0.249847	0.225604	0.23235	0.244929	0.244525	0.24216	0.261272	0.239714	0.231537	0.271461	0.238469	0.233841	0.25328	0.269304	0.269029	0.252093	0.262286	0.264121	0.247421	0.251595	0.269606	0.238721	0.241132	0.242243	0.296902	0.267047	0.257704	0.252268	0.264024	0.305347
8441.07	0.297195	0.261355	0.23084	0.292278	0.263209	0.261355	0.257872	0.244794	0.238125	0.282622	0.286314	0.231829	0.222196	0.222266	0.234165	0.223111	0.239943	0.231237	0.228063	0.249754	0.225517	0.232263	0.24482	0.244427	0.242065	0.261187	0.239635	0.231472	0.27139	0.238391	0.233762	0.253208	0.269234	0.268971	0.25203	0.262207	0.264051	0.247337	0.251514	0.269531	0.238646	0.241047	0.242161	0.296834	0.266985	0.257649	0.252193	0.263961	0.305289
8437.1	0.297134	0.261267	0.230756	0.2922	0.263118	0.261276	0.257787	0.244713	0.238047	0.282548	0.286192	0.231735	0.22209	0.222152	0.234063	0.223021	0.239832	0.231132	0.227973	0.249649	0.225419	0.232167	0.244701	0.244318	0.241959	0.261091	0.239546	0.231396	0.271306	0.238303	0.233673	0.253125	0.269152	0.2689	0.251955	0.262115	0.26397	0.247241	0.251423	0.269444	0.238561	0.240953	0.242069	0.296753	0.266911	0.257583	0.252107	0.263886	0.305218
8433.13	0.297061	0.261169	0.230663	0.29211	0.263016	0.261188	0.257692	0.244622	0.23796	0.282464	0.28606	0.231632	0.221974	0.222029	0.233952	0.222922	0.239712	0.231018	0.227874	0.249535	0.225313	0.232061	0.244572	0.244199	0.241844	0.260984	0.239447	0.231312	0.271212	0.238205	0.233574	0.253032	0.26906	0.268819	0.25187	0.262013	0.263878	0.247136	0.251321	0.269346	0.238466	0.240848	0.241966	0.29666	0.266827	0.257507	0.252011	0.2638	0.305134
8429.15	0.296978	0.261062	0.230563	0.292011	0.262905	0.26109	0.257588	0.244523	0.237865	0.28237	0.285918	0.231522	0.221851	0.221899	0.233833	0.222815	0.239583	0.230897	0.227767	0.249412	0.225199	0.231948	0.244434	0.244072	0.24172	0.260868	0.23934	0.23122	0.271109	0.238099	0.233468	0.25293	0.268958	0.268729	0.251777	0.261902	0.263777	0.247023	0.251211	0.269239	0.238364	0.240735	0.241856	0.296557	0.266733	0.257422	0.251906	0.263705	0.30504
8425.18	0.296886	0.260947	0.230456	0.291902	0.262786	0.260986	0.257477	0.244416	0.237763	0.282267	0.285767	0.231405	0.221722	0.221763	0.233708	0.222702	0.239448	0.230768	0.227653	0.249282	0.225078	0.231828	0.24429	0.243939	0.24159	0.260745	0.239226	0.231121	0.270997	0.237986	0.233355	0.252822	0.268848	0.268631	0.251677	0.261784	0.263668	0.246902	0.251094	0.269124	0.238254	0.240616	0.241739	0.296446	0.266632	0.257329	0.251794	0.263603	0.304937
8421.21	0.296787	0.260826	0.230343	0.291787	0.262661	0.260875	0.25736	0.244304	0.237656	0.282159	0.28561	0.231282	0.221588	0.221621	0.233577	0.222583	0.239308	0.230635	0.227535	0.249146	0.224953	0.231702	0.24414	0.243799	0.241454	0.260616	0.239106	0.231017	0.27088	0.237868	0.233237	0.252707	0.268732	0.268527	0.251571	0.261659	0.263554	0.246775	0.250971	0.269003	0.238139	0.24049	0.241616	0.296327	0.266524	0.257231	0.251677	0.263495	0.304827
8417.24	0.296683	0.260701	0.230226	0.291667	0.262531	0.260759	0.257238	0.244187	0.237544	0.282044	0.285448	0.231155	0.221451	0.221476	0.233443	0.222461	0.239163	0.230497	0.227412	0.249006	0.224823	0.231573	0.243986	0.243655	0.241313	0.260481	0.238982	0.230908	0.270757	0.237746	0.233114	0.252588	0.268611	0.268417	0.251461	0.261529	0.263434	0.246644	0.250843	0.268877	0.23802	0.240361	0.241489	0.296203	0.266412	0.257127	0.251554	0.263382	0.304711
8413.27	0.296574	0.260571	0.230106	0.291542	0.262397	0.26064	0.257112	0.244066	0.237428	0.281926	0.285282	0.231025	0.22131	0.221327	0.233305	0.222335	0.239014	0.230356	0.227286	0.248862	0.22469	0.23144	0.243828	0.243508	0.241169	0.260343	0.238854	0.230797	0.27063	0.237619	0.232988	0.252465	0.268486	0.268304	0.251346	0.261396	0.26331	0.246509	0.250712	0.268747	0.237897	0.240228	0.241359	0.296075	0.266295	0.25702	0.251428	0.263264	0.30459
8409.29	0.296461	0.260438	0.229982	0.291413	0.262259	0.260517	0.256983	0.243943	0.23731	0.281804	0.285112	0.230892	0.221167	0.221176	0.233164	0.222207	0.238862	0.230212	0.227157	0.248715	0.224555	0.231304	0.243668	0.243358	0.241022	0.260202	0.238724	0.230682	0.2705	0.23749	0.232859	0.252339	0.268358	0.268187	0.251229	0.261259	0.263183	0.246371	0.250577	0.268613	0.237771	0.240091	0.241225	0.295943	0.266175	0.256909	0.251298	0.263144	0.304465
8405.32	0.296345	0.260302	0.229856	0.291281	0.262119	0.260391	0.25685	0.243815	0.237188	0.281678	0.284938	0.230756	0.221021	0.221023	0.23302	0.222076	0.238707	0.230065	0.227026	0.248565	0.224418	0.231165	0.243504	0.243204	0.240872	0.260057	0.238591	0.230565	0.270366	0.237358	0.232727	0.25221	0.268226	0.268066	0.251109	0.261119	0.263052	0.246229	0.250439	0.268476	0.237643	0.239952	0.241089	0.295807	0.266052	0.256795	0.251166	0.26302	0.304337
8401.35	0.296225	0.260162	0.229727	0.291145	0.261974	0.260262	0.256714	0.243685	0.237064	0.281548	0.284761	0.230618	0.220872	0.220866	0.232873	0.221942	0.238549	0.229915	0.226891	0.248412	0.224277	0.231023	0.243338	0.243048	0.240719	0.259909	0.238455	0.230444	0.270229	0.237223	0.232592	0.252077	0.268091	0.267943	0.250985	0.260976	0.262918	0.246085	0.250298	0.268335	0.237512	0.239809	0.240949	0.295668	0.265925	0.256678	0.25103	0.262893	0.304204
8397.38	0.2961	0.260019	0.229594	0.291005	0.261826	0.260129	0.256574	0.243551	0.236936	0.281414	0.28458	0.230475	0.220721	0.220707	0.232724	0.221804	0.238388	0.229763	0.226753	0.248255	0.224134	0.230878	0.243168	0.242888	0.240562	0.259757	0.238315	0.23032	0.270088	0.237085	0.232453	0.251941	0.267952	0.267815	0.250857	0.260829	0.26278	0.245937	0.250154	0.268191	0.237377	0.239663	0.240806	0.295524	0.265795	0.256557	0.25089	0.262762	0.304067
8393.41	0.295971	0.259873	0.229459	0.29086	0.261674	0.259992	0.256431	0.243414	0.236805	0.281277	0.284394	0.23033	0.220567	0.220545	0.23257	0.221664	0.238223	0.229607	0.226613	0.248095	0.223988	0.23073	0.242995	0.242725	0.240403	0.259601	0.238172	0.230193	0.269943	0.236943	0.232312	0.251801	0.26781	0.267684	0.250726	0.260678	0.262638	0.245785	0.250006	0.268043	0.237239	0.239514	0.240659	0.295376	0.26566	0.256432	0.250747	0.262628	0.303926
8389.43	0.295838	0.259723	0.22932	0.290711	0.261517	0.259851	0.256284	0.243273	0.23667	0.281135	0.284205	0.230181	0.220409	0.220379	0.232414	0.22152	0.238055	0.229448	0.226469	0.247931	0.223838	0.230578	0.242818	0.242559	0.240239	0.259442	0.238026	0.230063	0.269794	0.236798	0.232167	0.251658	0.267663	0.267548	0.250591	0.260524	0.262492	0.24563	0.249854	0.267891	0.237097	0.239362	0.240509	0.295224	0.265522	0.256304	0.250601	0.262489	0.303781
8385.46	0.2957	0.259569	0.229177	0.290559	0.261358	0.259706	0.256133	0.243128	0.236531	0.280988	0.284012	0.230029	0.220249	0.220211	0.232255	0.221374	0.237884	0.229286	0.226321	0.247764	0.223685	0.230424	0.242638	0.242389	0.240073	0.259279	0.237876	0.229929	0.269642	0.23665	0.232018	0.251511	0.267513	0.267409	0.250453	0.260366	0.262343	0.245471	0.249699	0.267735	0.236952	0.239206	0.240356	0.295068	0.26538	0.256172	0.250451	0.262347	0.303632
8381.49	0.295558	0.259411	0.229032	0.290402	0.261194	0.259558	0.255979	0.242981	0.23639	0.280839	0.283815	0.229874	0.220086	0.220039	0.232093	0.221224	0.23771	0.229121	0.226171	0.247594	0.22353	0.230266	0.242455	0.242216	0.239904	0.259112	0.237723	0.229793	0.269486	0.236499	0.231866	0.251361	0.26736	0.267267	0.250311	0.260205	0.26219	0.24531	0.24954	0.267575	0.236804	0.239047	0.2402	0.294908	0.265234	0.256036	0.250297	0.262201	0.303479
8377.52	0.295413	0.25925	0.228884	0.290241	0.261027	0.259407	0.255821	0.24283	0.236246	0.280685	0.283614	0.229716	0.21992	0.219865	0.231927	0.221072	0.237533	0.228954	0.226018	0.247421	0.223371	0.230106	0.242268	0.24204	0.239731	0.258943	0.237567	0.229653	0.269327	0.236344	0.231712	0.251208	0.267203	0.26712	0.250166	0.26004	0.262034	0.245145	0.249378	0.267412	0.236653	0.238885	0.24004	0.294743	0.265085	0.255897	0.250141	0.262051	0.303322
8373.55	0.295263	0.259086	0.228733	0.290077	0.260857	0.259252	0.255661	0.242676	0.236098	0.280528	0.28341	0.229554	0.219751	0.219688	0.231759	0.220917	0.237353	0.228783	0.225862	0.247244	0.223209	0.229942	0.242079	0.24186	0.239556	0.25877	0.237408	0.22951	0.269164	0.236187	0.231554	0.251051	0.267042	0.266971	0.250018	0.259872	0.261875	0.244977	0.249213	0.267246	0.236499	0.23872	0.239878	0.294575	0.264933	0.255755	0.249981	0.261899	0.303161
8369.57	0.295109	0.258918	0.228579	0.289908	0.260684	0.259093	0.255496	0.242518	0.235948	0.280367	0.283202	0.22939	0.21958	0.219508	0.231588	0.220759	0.23717	0.22861	0.225704	0.247064	0.223045	0.229776	0.241886	0.241678	0.239377	0.258593	0.237246	0.229365	0.268998	0.236026	0.231393	0.250891	0.266878	0.266817	0.249866	0.2597	0.261712	0.244806	0.249045	0.267076	0.236342	0.238552	0.239713	0.294403	0.264777	0.255609	0.249818	0.261742	0.302996
8365.6	0.294951	0.258746	0.228422	0.289736	0.260506	0.258931	0.255328	0.242357	0.235794	0.280202	0.282989	0.229222	0.219405	0.219325	0.231413	0.220598	0.236983	0.228434	0.225542	0.246881	0.222877	0.229607	0.24169	0.241492	0.239196	0.258413	0.23708	0.229216	0.268828	0.235861	0.231229	0.250727	0.266709	0.26666	0.249711	0.259525	0.261545	0.244631	0.248873	0.266901	0.236182	0.23838	0.239544	0.294227	0.264617	0.255459	0.249651	0.261582	0.302827
8361.63	0.294789	0.258571	0.228262	0.28956	0.260325	0.258765	0.255157	0.242193	0.235638	0.280033	0.282773	0.229052	0.219227	0.219139	0.231235	0.220433	0.236794	0.228254	0.225377	0.246694	0.222706	0.229434	0.241491	0.241303	0.239011	0.258229	0.236912	0.229064	0.268654	0.235694	0.231061	0.25056	0.266537	0.266499	0.249553	0.259346	0.261375	0.244454	0.248697	0.266723	0.236018	0.238205	0.239372	0.294046	0.264453	0.255306	0.249481	0.261418	0.302653
8357.66	0.294624	0.258391	0.228099	0.289379	0.26014	0.258595	0.254982	0.242026	0.235478	0.27986	0.282553	0.228878	0.219047	0.218951	0.231055	0.220266	0.236601	0.228072	0.225209	0.246505	0.222533	0.229259	0.241289	0.241112	0.238823	0.258042	0.23674	0.228909	0.268477	0.235523	0.230891	0.25039	0.266361	0.266334	0.249392	0.259163	0.261201	0.244273	0.248518	0.266542	0.235851	0.238028	0.239197	0.293862	0.264286	0.25515	0.249307	0.261251	0.302475
8353.69	0.294454	0.258209	0.227933	0.289196	0.259953	0.258422	0.254804	0.241855	0.235316	0.279683	0.282329	0.228702	0.218864	0.21876	0.230871	0.220096	0.236406	0.227886	0.225038	0.246312	0.222357	0.22908	0.241084	0.240917	0.238633	0.257851	0.236565	0.228751	0.268296	0.235349	0.230718	0.250216	0.266182	0.266166	0.249227	0.258977	0.261024	0.244088	0.248336	0.266357	0.235682	0.237847	0.239018	0.293674	0.264115	0.25499	0.249131	0.261081	0.302293
8349.71	0.294281	0.258023	0.227764	0.289009	0.259762	0.258246	0.254624	0.241683	0.235151	0.279503	0.282102	0.228523	0.218679	0.218567	0.230685	0.219924	0.236208	0.227699	0.224866	0.246117	0.222179	0.2289	0.240877	0.24072	0.23844	0.257658	0.236388	0.228591	0.268113	0.235173	0.230542	0.25004	0.266001	0.265995	0.24906	0.258789	0.260844	0.243902	0.248152	0.266169	0.23551	0.237664	0.238838	0.293483	0.263941	0.254828	0.248951	0.260908	0.302107
8345.74	0.294107	0.257836	0.227594	0.288821	0.259569	0.258068	0.254442	0.241508	0.234984	0.279321	0.281873	0.228343	0.218493	0.218373	0.230498	0.219751	0.236009	0.227511	0.224692	0.245921	0.221999	0.228718	0.240669	0.240522	0.238245	0.257463	0.236209	0.228429	0.267927	0.234995	0.230365	0.249863	0.265817	0.265822	0.248891	0.258599	0.260662	0.243713	0.247965	0.26598	0.235337	0.23748	0.238656	0.293289	0.263766	0.254663	0.24877	0.260732	0.301919
8341.77	0.29393	0.257647	0.227423	0.288631	0.259375	0.257888	0.254258	0.241332	0.234815	0.279138	0.281643	0.228162	0.218306	0.218177	0.230309	0.219576	0.235808	0.227321	0.224516	0.245722	0.221819	0.228535	0.240459	0.240323	0.238049	0.257267	0.236029	0.228266	0.26774	0.234816	0.230186	0.249683	0.265632	0.265647	0.248721	0.258407	0.26048	0.243523	0.247778	0.265789	0.235162	0.237294	0.238473	0.293094	0.263589	0.254498	0.248588	0.260556	0.30173
8337.8	0.293752	0.257457	0.227251	0.28844	0.25918	0.257708	0.254074	0.241156	0.234646	0.278954	0.281412	0.22798	0.218119	0.217981	0.23012	0.219401	0.235607	0.22713	0.22434	0.245524	0.221638	0.228352	0.240248	0.240122	0.237853	0.25707	0.235848	0.228102	0.267552	0.234635	0.230007	0.249503	0.265447	0.265472	0.24855	0.258215	0.260296	0.243332	0.247589	0.265597	0.234987	0.237107	0.238289	0.292898	0.263411	0.254331	0.248405	0.260378	0.301539
8333.83	0.293574	0.257267	0.227078	0.288248	0.258984	0.257527	0.25389	0.240979	0.234476	0.278769	0.28118	0.227798	0.217931	0.217785	0.229931	0.219225	0.235405	0.22694	0.224164	0.245325	0.221456	0.228168	0.240037	0.239922	0.237656	0.256873	0.235666	0.227938	0.267363	0.234454	0.229828	0.249322	0.26526	0.265296	0.248378	0.258022	0.260112	0.243141	0.2474	0.265405	0.234811	0.23692	0.238104	0.292702	0.263233	0.254164	0.248221	0.2602	0.301347
8329.85	0.293395	0.257076	0.226905	0.288056	0.258788	0.257346	0.253705	0.240801	0.234305	0.278584	0.280949	0.227615	0.217744	0.217589	0.229741	0.219049	0.235204	0.226749	0.223988	0.245125	0.221275	0.227983	0.239826	0.239721	0.237458	0.256675	0.235485	0.227773	0.267174	0.234273	0.229648	0.249141	0.265074	0.26512	0.248207	0.257829	0.259927	0.24295	0.247211	0.265212	0.234635	0.236733	0.23792	0.292505	0.263054	0.253997	0.248038	0.260022	0.301155
8325.88	0.293217	0.256887	0.226733	0.287865	0.258592	0.257165	0.253521	0.240624	0.234136	0.278399	0.280718	0.227433	0.217557	0.217393	0.229553	0.218874	0.235002	0.226559	0.223812	0.244927	0.221094	0.2278	0.239616	0.23952	0.237262	0.256478	0.235304	0.227609	0.266986	0.234093	0.229469	0.24896	0.264887	0.264945	0.248036	0.257636	0.259743	0.242759	0.247022	0.26502	0.23446	0.236547	0.237736	0.292309	0.262876	0.25383	0.247855	0.259844	0.300964
8321.91	0.29304	0.256698	0.226562	0.287674	0.258397	0.256985	0.253337	0.240448	0.233966	0.278215	0.280489	0.227252	0.217371	0.217199	0.229365	0.2187	0.234802	0.22637	0.223637	0.24473	0.220915	0.227617	0.239407	0.239321	0.237066	0.256282	0.235124	0.227446	0.266798	0.233913	0.22929	0.24878	0.264702	0.26477	0.247865	0.257444	0.25956	0.242569	0.246835	0.264829	0.234285	0.236361	0.237553	0.292113	0.262699	0.253664	0.247673	0.259667	0.300774
8317.94	0.292864	0.256511	0.226391	0.287485	0.258204	0.256807	0.253155	0.240274	0.233799	0.278033	0.280261	0.227071	0.217186	0.217005	0.229178	0.218526	0.234603	0.226182	0.223464	0.244534	0.220736	0.227435	0.239199	0.239123	0.236871	0.256087	0.234945	0.227284	0.266612	0.233734	0.229113	0.248601	0.264518	0.264597	0.247696	0.257254	0.259378	0.242381	0.246649	0.264639	0.234111	0.236176	0.237371	0.29192	0.262523	0.2535	0.247492	0.259492	0.300585
8313.97	0.292691	0.256326	0.226223	0.287299	0.258013	0.256631	0.252975	0.240101	0.233634	0.277853	0.280037	0.226893	0.217004	0.216814	0.228994	0.218355	0.234407	0.225997	0.223293	0.24434	0.22056	0.227256	0.238993	0.238928	0.236679	0.255894	0.234769	0.227124	0.266428	0.233558	0.228938	0.248425	0.264337	0.264426	0.247529	0.257066	0.259199	0.242195	0.246465	0.264452	0.23394	0.235995	0.237192	0.291729	0.26235	0.253338	0.247313	0.259319	0.3004
8309.99	0.292521	0.256144	0.226057	0.287115	0.257824	0.256458	0.252797	0.239932	0.233471	0.277676	0.279816	0.226718	0.216824	0.216626	0.228813	0.218186	0.234213	0.225814	0.223125	0.24415	0.220386	0.227079	0.23879	0.238735	0.23649	0.255705	0.234595	0.226967	0.266248	0.233385	0.228766	0.248251	0.264158	0.264258	0.247365	0.256881	0.259023	0.242011	0.246284	0.264267	0.233771	0.235815	0.237015	0.291541	0.26218	0.253179	0.247138	0.259149	0.300217
8306.02	0.292355	0.255965	0.225894	0.286934	0.257638	0.256288	0.252623	0.239764	0.233311	0.277502	0.279597	0.226545	0.216647	0.216439	0.228634	0.21802	0.234021	0.225634	0.222959	0.243962	0.220215	0.226904	0.23859	0.238546	0.236303	0.255518	0.234424	0.226812	0.26607	0.233213	0.228596	0.24808	0.263982	0.264093	0.247204	0.256698	0.258849	0.24183	0.246106	0.264085	0.233604	0.235638	0.236841	0.291357	0.262013	0.253022	0.246964	0.258982	0.300038
8302.05	0.292192	0.255789	0.225734	0.286757	0.257456	0.256121	0.252451	0.2396	0.233154	0.277332	0.279383	0.226375	0.216472	0.216256	0.228458	0.217856	0.233833	0.225457	0.222796	0.243777	0.220047	0.226733	0.238393	0.238359	0.23612	0.255334	0.234255	0.226661	0.265895	0.233045	0.228429	0.247912	0.26381	0.263931	0.247046	0.256519	0.258678	0.241652	0.245931	0.263907	0.233441	0.235465	0.23667	0.291176	0.261849	0.252869	0.246794	0.258818	0.299862
8298.08	0.292033	0.255617	0.225577	0.286585	0.257277	0.255958	0.252283	0.239439	0.233001	0.277166	0.279172	0.226209	0.216301	0.216076	0.228285	0.217696	0.233648	0.225284	0.222636	0.243596	0.219882	0.226566	0.2382	0.238176	0.235941	0.255154	0.234091	0.226513	0.265725	0.232881	0.228266	0.247748	0.263642	0.263772	0.246892	0.256343	0.258512	0.241478	0.24576	0.263733	0.233281	0.235295	0.236503	0.291	0.261689	0.252719	0.246628	0.258658	0.299691
8294.11	0.291879	0.255449	0.225424	0.286417	0.257102	0.255799	0.25212	0.239281	0.232852	0.277005	0.278967	0.226046	0.216134	0.2159	0.228117	0.217539	0.233467	0.225114	0.22248	0.243419	0.219721	0.226403	0.238012	0.237997	0.235765	0.254978	0.23393	0.226368	0.265559	0.23272	0.228106	0.247589	0.263478	0.263618	0.246741	0.256172	0.258349	0.241308	0.245593	0.263564	0.233125	0.235129	0.23634	0.290828	0.261533	0.252574	0.246466	0.258502	0.299525
8290.13	0.29173	0.255286	0.225275	0.286254	0.256932	0.255644	0.25196	0.239128	0.232707	0.276848	0.278766	0.225887	0.215971	0.215728	0.227953	0.217386	0.233291	0.224948	0.222328	0.243247	0.219564	0.226243	0.237827	0.237822	0.235594	0.254807	0.233773	0.226228	0.265397	0.232563	0.22795	0.247433	0.263318	0.263469	0.246595	0.256006	0.258191	0.241142	0.245429	0.263399	0.232974	0.234967	0.236181	0.290662	0.261382	0.252432	0.246307	0.25835	0.299364
8286.16	0.291585	0.255126	0.225129	0.286095	0.256765	0.255493	0.251805	0.238978	0.232565	0.276695	0.27857	0.225732	0.215811	0.215558	0.227792	0.217236	0.233117	0.224786	0.222179	0.243077	0.21941	0.226087	0.237646	0.23765	0.235426	0.254639	0.233619	0.22609	0.265239	0.23241	0.227798	0.247281	0.263162	0.263322	0.246452	0.255843	0.258037	0.240979	0.24527	0.263238	0.232825	0.234808	0.236025	0.290499	0.261233	0.252294	0.246153	0.258201	0.299207
8282.19	0.291442	0.254968	0.224985	0.28594	0.2566	0.255344	0.251651	0.23883	0.232425	0.276544	0.278376	0.225578	0.215653	0.215392	0.227634	0.217089	0.232947	0.224626	0.222032	0.242911	0.219259	0.225934	0.237467	0.237481	0.23526	0.254474	0.233468	0.225955	0.265084	0.232258	0.227648	0.247131	0.263009	0.263179	0.246312	0.255682	0.257884	0.240818	0.245112	0.26308	0.232679	0.234651	0.235872	0.290339	0.261088	0.252158	0.246001	0.258055	0.299053
8278.22	0.291302	0.254813	0.224844	0.285787	0.256438	0.255197	0.2515	0.238684	0.232288	0.276397	0.278184	0.225427	0.215497	0.215227	0.227477	0.216943	0.232778	0.224468	0.221888	0.242746	0.21911	0.225782	0.23729	0.237315	0.235097	0.254312	0.233319	0.225822	0.264931	0.232109	0.2275	0.246984	0.262858	0.263038	0.246174	0.255524	0.257735	0.24066	0.244957	0.262923	0.232535	0.234497	0.23572	0.290181	0.260945	0.252025	0.245851	0.257911	0.298901
8274.25	0.291164	0.25466	0.224704	0.285636	0.256278	0.255052	0.251351	0.23854	0.232152	0.276251	0.277996	0.225277	0.215343	0.215064	0.227323	0.216799	0.232611	0.224312	0.221745	0.242583	0.218963	0.225633	0.237115	0.23715	0.234935	0.254152	0.233172	0.225691	0.26478	0.231961	0.227354	0.246839	0.262709	0.262899	0.246038	0.255368	0.257587	0.240504	0.244804	0.262769	0.232393	0.234345	0.235571	0.290026	0.260804	0.251894	0.245703	0.257769	0.298752
8270.27	0.291029	0.254509	0.224567	0.285488	0.25612	0.25491	0.251204	0.238398	0.232018	0.276108	0.277809	0.22513	0.215191	0.214903	0.22717	0.216658	0.232447	0.224159	0.221605	0.242424	0.218818	0.225485	0.236943	0.236988	0.234776	0.253994	0.233028	0.225561	0.264632	0.231816	0.22721	0.246696	0.262563	0.262762	0.245904	0.255214	0.257441	0.24035	0.244654	0.262617	0.232254	0.234195	0.235424	0.289874	0.260665	0.251765	0.245557	0.25763	0.298605
8266.3	0.290897	0.254361	0.224431	0.285343	0.255964	0.25477	0.25106	0.238259	0.231887	0.275967	0.277626	0.224984	0.215042	0.214745	0.22702	0.216518	0.232284	0.224008	0.221467	0.242266	0.218675	0.22534	0.236773	0.236828	0.23462	0.253839	0.232885	0.225434	0.264487	0.231673	0.227068	0.246556	0.262419	0.262628	0.245772	0.255063	0.257299	0.240198	0.244505	0.262467	0.232116	0.234047	0.235279	0.289724	0.260529	0.251639	0.245414	0.257493	0.298461
8262.33	0.290767	0.254215	0.224298	0.2852	0.255811	0.254631	0.250918	0.238122	0.231757	0.275828	0.277444	0.224841	0.214894	0.214589	0.226872	0.21638	0.232124	0.223859	0.221331	0.242111	0.218533	0.225196	0.236605	0.23667	0.234465	0.253686	0.232745	0.225309	0.264344	0.231532	0.226928	0.246417	0.262277	0.262496	0.245643	0.254914	0.257158	0.240049	0.244359	0.26232	0.23198	0.233901	0.235136	0.289577	0.260396	0.251515	0.245273	0.257359	0.298319
8258.36	0.290639	0.25407	0.224165	0.285058	0.255659	0.254494	0.250777	0.237986	0.231629	0.27569	0.277264	0.224698	0.214748	0.214433	0.226725	0.216243	0.231965	0.223711	0.221196	0.241957	0.218393	0.225054	0.236438	0.236514	0.234312	0.253534	0.232606	0.225185	0.264201	0.231391	0.22679	0.24628	0.262136	0.262365	0.245514	0.254766	0.257018	0.2399	0.244213	0.262173	0.231845	0.233756	0.234994	0.289432	0.260263	0.251392	0.245133	0.257226	0.298179
8254.39	0.290511	0.253926	0.224034	0.284917	0.255508	0.254358	0.250638	0.237851	0.231501	0.275554	0.277085	0.224557	0.214602	0.214279	0.226579	0.216107	0.231807	0.223564	0.221062	0.241804	0.218254	0.224912	0.236273	0.236358	0.23416	0.253383	0.232468	0.225062	0.26406	0.231253	0.226652	0.246144	0.261996	0.262236	0.245387	0.254619	0.25688	0.239753	0.244069	0.262027	0.231711	0.233613	0.234854	0.289287	0.260131	0.25127	0.244994	0.257094	0.29804
8250.41	0.290385	0.253784	0.223904	0.284778	0.255358	0.254223	0.250499	0.237717	0.231374	0.275419	0.276907	0.224417	0.214458	0.214126	0.226435	0.215972	0.23165	0.223419	0.22093	0.241653	0.218116	0.224772	0.236109	0.236204	0.234009	0.253234	0.232331	0.22494	0.263921	0.231115	0.226515	0.246009	0.261858	0.262107	0.24526	0.254473	0.256743	0.239607	0.243926	0.261883	0.231579	0.233471	0.234714	0.289144	0.260001	0.251149	0.244856	0.256963	0.297902
8246.44	0.290261	0.253643	0.223775	0.28464	0.255209	0.25409	0.250363	0.237584	0.231249	0.275285	0.276731	0.224279	0.214315	0.213975	0.226291	0.215839	0.231495	0.223275	0.220799	0.241504	0.21798	0.224633	0.235946	0.236052	0.233859	0.253086	0.232196	0.224819	0.263782	0.230978	0.22638	0.245876	0.261721	0.26198	0.245136	0.254329	0.256608	0.239462	0.243784	0.26174	0.231447	0.23333	0.234576	0.289003	0.259872	0.25103	0.244719	0.256833	0.297767
8242.47	0.290138	0.253504	0.223647	0.284504	0.255062	0.253958	0.250227	0.237453	0.231125	0.275153	0.276556	0.224141	0.214174	0.213825	0.22615	0.215707	0.231341	0.223132	0.220669	0.241355	0.217845	0.224496	0.235785	0.2359	0.233711	0.252939	0.232062	0.2247	0.263645	0.230844	0.226246	0.245744	0.261586	0.261854	0.245012	0.254186	0.256474	0.239319	0.243644	0.261599	0.231317	0.233191	0.23444	0.288863	0.259745	0.250912	0.244584	0.256706	0.297633
8238.5	0.290017	0.253366	0.223522	0.28437	0.254916	0.253828	0.250094	0.237323	0.231002	0.275023	0.276384	0.224005	0.214034	0.213677	0.226009	0.215576	0.231188	0.222992	0.220541	0.241209	0.217711	0.22436	0.235626	0.235751	0.233565	0.252794	0.231929	0.224582	0.26351	0.23071	0.226113	0.245614	0.261453	0.26173	0.24489	0.254045	0.256342	0.239178	0.243506	0.261459	0.231189	0.233053	0.234305	0.288726	0.259619	0.250795	0.244451	0.256579	0.297501
8234.53	0.289898	0.25323	0.223397	0.284238	0.254772	0.253699	0.249961	0.237195	0.230881	0.274895	0.276213	0.223871	0.213897	0.21353	0.225871	0.215447	0.231038	0.222853	0.220415	0.241064	0.21758	0.224226	0.235468	0.235603	0.233421	0.252651	0.231798	0.224466	0.263377	0.230579	0.225981	0.245485	0.261322	0.261608	0.24477	0.253905	0.256211	0.239038	0.243369	0.261321	0.231063	0.232917	0.234173	0.28859	0.259494	0.25068	0.244319	0.256455	0.297371
8230.55	0.289782	0.253096	0.223275	0.284108	0.25463	0.253573	0.249832	0.237068	0.230762	0.274768	0.276045	0.223739	0.213761	0.213386	0.225735	0.21532	0.230889	0.222716	0.22029	0.240921	0.21745	0.224094	0.235313	0.235458	0.233278	0.252509	0.231669	0.224351	0.263245	0.230449	0.225852	0.245358	0.261192	0.261487	0.244652	0.253768	0.256083	0.238899	0.243234	0.261186	0.230938	0.232783	0.234042	0.288457	0.259372	0.250567	0.24419	0.256332	0.297243
8226.58	0.289667	0.252964	0.223154	0.28398	0.254489	0.253449	0.249703	0.236944	0.230645	0.274644	0.275879	0.223607	0.213627	0.213243	0.2256	0.215194	0.230742	0.22258	0.220167	0.24078	0.217323	0.223963	0.23516	0.235314	0.233138	0.252369	0.231542	0.224238	0.263115	0.23032	0.225724	0.245233	0.261065	0.261369	0.244535	0.253632	0.255955	0.238763	0.243101	0.261052	0.230815	0.23265	0.233913	0.288325	0.259251	0.250456	0.244062	0.256211	0.297117
8222.61	0.289554	0.252833	0.223035	0.283855	0.254351	0.253326	0.249577	0.236821	0.23053	0.274522	0.275716	0.223478	0.213495	0.213103	0.225468	0.21507	0.230598	0.222447	0.220047	0.240642	0.217197	0.223835	0.235009	0.235173	0.232999	0.252232	0.231417	0.224127	0.262988	0.230194	0.225598	0.24511	0.260939	0.261252	0.244421	0.253499	0.25583	0.238628	0.242969	0.260921	0.230695	0.23252	0.233786	0.288196	0.259133	0.250347	0.243936	0.256092	0.296994
8218.64	0.289446	0.252706	0.222919	0.283734	0.254215	0.253207	0.249455	0.236701	0.230418	0.274404	0.275557	0.223352	0.213367	0.212965	0.225339	0.214949	0.230456	0.222317	0.219929	0.240506	0.217075	0.22371	0.234861	0.235035	0.232864	0.252098	0.231295	0.224019	0.262864	0.23007	0.225475	0.24499	0.260817	0.261139	0.24431	0.253368	0.255708	0.238496	0.242841	0.260792	0.230577	0.232393	0.233662	0.288071	0.259018	0.250241	0.243814	0.255976	0.296874
8214.67	0.289341	0.252581	0.222806	0.283616	0.254083	0.253092	0.249336	0.236585	0.23031	0.27429	0.275402	0.223229	0.213241	0.21283	0.225213	0.214831	0.230318	0.22219	0.219814	0.240374	0.216956	0.223589	0.234716	0.2349	0.232732	0.251967	0.231176	0.223915	0.262744	0.22995	0.225355	0.244874	0.260699	0.261029	0.244203	0.253242	0.25559	0.238368	0.242717	0.260668	0.230463	0.232269	0.233541	0.287949	0.258907	0.250138	0.243695	0.255864	0.296758
8210.69	0.289242	0.252461	0.222697	0.283504	0.253955	0.25298	0.249221	0.236473	0.230206	0.274181	0.275252	0.22311	0.21312	0.2127	0.225091	0.214718	0.230183	0.222068	0.219704	0.240247	0.216841	0.223472	0.234576	0.23477	0.232605	0.251841	0.231062	0.223814	0.262628	0.229834	0.225239	0.244762	0.260585	0.260924	0.2441	0.25312	0.255476	0.238243	0.242596	0.260548	0.230352	0.232149	0.233425	0.287833	0.2588	0.25004	0.243581	0.255756	0.296648
8206.72	0.289146	0.252345	0.222591	0.283395	0.253831	0.252873	0.24911	0.236364	0.230105	0.274075	0.275108	0.222994	0.213002	0.212572	0.224973	0.214607	0.230053	0.221949	0.219597	0.240123	0.216729	0.223358	0.23444	0.234644	0.232481	0.251719	0.230951	0.223717	0.262517	0.229721	0.225127	0.244653	0.260475	0.260823	0.244001	0.253002	0.255366	0.238123	0.242479	0.260432	0.230245	0.232033	0.233312	0.287721	0.258698	0.249945	0.24347	0.255653	0.296542
8202.75	0.289056	0.252232	0.222488	0.283291	0.253711	0.252769	0.249003	0.236259	0.230009	0.273974	0.274967	0.222882	0.212888	0.212448	0.224858	0.2145	0.229926	0.221834	0.219493	0.240003	0.216621	0.223248	0.234307	0.234522	0.232361	0.251602	0.230844	0.223623	0.262409	0.229612	0.225018	0.244549	0.260369	0.260726	0.243906	0.252888	0.255261	0.238006	0.242366	0.26032	0.230142	0.231921	0.233203	0.287613	0.258599	0.249855	0.243363	0.255553	0.29644
8198.78	0.288969	0.252124	0.222389	0.283191	0.253595	0.25267	0.2489	0.236158	0.229916	0.273877	0.274831	0.222774	0.212778	0.212328	0.224748	0.214397	0.229803	0.221723	0.219393	0.239887	0.216517	0.223141	0.234178	0.234404	0.232245	0.251488	0.23074	0.223533	0.262306	0.229507	0.224913	0.244448	0.260267	0.260633	0.243814	0.252778	0.255159	0.237893	0.242257	0.260212	0.230042	0.231811	0.233097	0.287509	0.258504	0.249768	0.24326	0.255457	0.296343
8194.81	0.288888	0.252019	0.222293	0.283096	0.253483	0.252574	0.248801	0.23606	0.229827	0.273785	0.2747	0.222669	0.212671	0.212211	0.224641	0.214297	0.229684	0.221616	0.219298	0.239776	0.216417	0.223039	0.234054	0.23429	0.232133	0.251379	0.230641	0.223447	0.262207	0.229405	0.224812	0.244352	0.260169	0.260544	0.243726	0.252673	0.255062	0.237784	0.242152	0.260108	0.229946	0.231706	0.232995	0.287411	0.258414	0.249686	0.243161	0.255365	0.296251
8190.83	0.288811	0.251919	0.222201	0.283005	0.253375	0.252482	0.248707	0.235967	0.229742	0.273697	0.274574	0.222569	0.212568	0.212099	0.224538	0.214201	0.229569	0.221512	0.219206	0.239668	0.21632	0.222941	0.233934	0.234181	0.232025	0.251274	0.230545	0.223365	0.262113	0.229307	0.224715	0.24426	0.260076	0.26046	0.243643	0.252571	0.254969	0.237679	0.24205	0.260009	0.229855	0.231605	0.232897	0.287317	0.258328	0.249608	0.243065	0.255278	0.296163
8186.86	0.288738	0.251823	0.222113	0.282919	0.253271	0.252395	0.248616	0.235878	0.229661	0.273614	0.274452	0.222472	0.212469	0.21199	0.224439	0.214108	0.229458	0.221413	0.219118	0.239565	0.216228	0.222846	0.233817	0.234075	0.231921	0.251172	0.230454	0.223286	0.262022	0.229213	0.224621	0.244171	0.259987	0.26038	0.243563	0.252474	0.25488	0.237578	0.241953	0.259913	0.229766	0.231508	0.232802	0.287227	0.258245	0.249533	0.242974	0.255195	0.29608
8182.89	0.288671	0.251731	0.222028	0.282838	0.253171	0.252311	0.24853	0.235792	0.229583	0.273535	0.274334	0.222379	0.212374	0.211885	0.224344	0.214019	0.229351	0.221317	0.219035	0.239465	0.216139	0.222755	0.233705	0.233973	0.231821	0.251075	0.230366	0.22321	0.261935	0.229122	0.22453	0.244087	0.259901	0.260304	0.243487	0.25238	0.254795	0.237481	0.241859	0.259822	0.229682	0.231414	0.232712	0.287143	0.258167	0.249463	0.242885	0.255115	0.296002
8178.92	0.288608	0.251644	0.221947	0.282761	0.253075	0.252232	0.248448	0.23571	0.22951	0.273461	0.274221	0.22229	0.212284	0.211784	0.224254	0.213935	0.229248	0.221226	0.218955	0.239371	0.216054	0.222669	0.233597	0.233876	0.231725	0.250983	0.230282	0.223138	0.261854	0.229036	0.224444	0.244007	0.259821	0.260233	0.243416	0.252291	0.254715	0.237388	0.24177	0.259735	0.229601	0.231324	0.232625	0.287063	0.258093	0.249396	0.242802	0.255041	0.295928
8174.95	0.288551	0.251561	0.22187	0.28269	0.252984	0.252157	0.248371	0.235633	0.229441	0.273393	0.274114	0.222206	0.212198	0.211688	0.224169	0.213854	0.22915	0.22114	0.218881	0.239281	0.215974	0.222587	0.233495	0.233783	0.231634	0.250895	0.230203	0.223071	0.261777	0.228953	0.224362	0.243932	0.259745	0.260166	0.243349	0.252206	0.254639	0.237299	0.241686	0.259652	0.229525	0.231239	0.232544	0.286989	0.258024	0.249335	0.242722	0.25497	0.295861
8170.97	0.288499	0.251483	0.221798	0.282624	0.252898	0.252088	0.248299	0.235561	0.229376	0.27333	0.274013	0.222126	0.212117	0.211596	0.224088	0.213778	0.229057	0.221058	0.218811	0.239196	0.215898	0.22251	0.233397	0.233696	0.231548	0.250812	0.230128	0.223008	0.261705	0.228875	0.224284	0.243861	0.259674	0.260104	0.243287	0.252126	0.254569	0.237215	0.241606	0.259575	0.229453	0.231158	0.232467	0.286921	0.25796	0.249278	0.242648	0.254905	0.295798
8167	0.288452	0.251411	0.221729	0.282564	0.252816	0.252023	0.248232	0.235492	0.229317	0.273273	0.273918	0.22205	0.21204	0.211509	0.224012	0.213706	0.228969	0.220981	0.218746	0.239117	0.215827	0.222438	0.233304	0.233613	0.231466	0.250734	0.230058	0.222949	0.261638	0.228801	0.224211	0.243796	0.259608	0.260047	0.243229	0.252051	0.254503	0.237135	0.24153	0.259503	0.229386	0.231082	0.232394	0.286858	0.257901	0.249225	0.242578	0.254845	0.295742
8163.03	0.288408	0.251341	0.221664	0.282507	0.252738	0.251961	0.248168	0.235427	0.22926	0.27322	0.273827	0.221978	0.211968	0.211425	0.22394	0.213637	0.228884	0.220907	0.218684	0.239041	0.21576	0.222369	0.233215	0.233533	0.231388	0.250659	0.22999	0.222893	0.261574	0.228731	0.22414	0.243733	0.259546	0.259993	0.243175	0.251979	0.25444	0.237059	0.241458	0.259434	0.229322	0.231009	0.232325	0.286799	0.257846	0.249177	0.242511	0.254788	0.295689
8159.06	0.288368	0.251274	0.221602	0.282453	0.252663	0.251902	0.248107	0.235364	0.229207	0.27317	0.273739	0.221908	0.211898	0.211344	0.223871	0.213572	0.228803	0.220837	0.218626	0.238968	0.215695	0.222304	0.23313	0.233457	0.231314	0.250587	0.229926	0.22284	0.261514	0.228663	0.224072	0.243674	0.259487	0.259942	0.243124	0.251911	0.25438	0.236985	0.241389	0.259368	0.22926	0.230939	0.232259	0.286743	0.257793	0.249131	0.242448	0.254734	0.29564
8155.09	0.288331	0.25121	0.221542	0.282403	0.252591	0.251846	0.248049	0.235304	0.229156	0.273124	0.273656	0.221841	0.211832	0.211266	0.223805	0.213509	0.228724	0.22077	0.21857	0.238899	0.215634	0.222241	0.233048	0.233385	0.231242	0.250518	0.229864	0.222789	0.261457	0.228598	0.224007	0.243618	0.259431	0.259895	0.243076	0.251845	0.254323	0.236915	0.241323	0.259305	0.229201	0.230872	0.232196	0.28669	0.257744	0.249088	0.242387	0.254683	0.295595
8151.11	0.288296	0.251148	0.221483	0.282355	0.25252	0.251793	0.247994	0.235245	0.229108	0.27308	0.273576	0.221776	0.211768	0.21119	0.223742	0.213448	0.228648	0.220705	0.218517	0.238832	0.215576	0.222181	0.232968	0.233314	0.231173	0.250451	0.229804	0.22274	0.261401	0.228535	0.223944	0.243564	0.259376	0.259848	0.24303	0.251781	0.254268	0.236846	0.241259	0.259244	0.229144	0.230807	0.232134	0.28664	0.257696	0.249047	0.242328	0.254634	0.295551
8147.14	0.288262	0.251087	0.221426	0.282308	0.252451	0.251739	0.247939	0.235188	0.229061	0.273038	0.273497	0.221712	0.211706	0.211116	0.223679	0.213388	0.228572	0.220641	0.218465	0.238767	0.215518	0.222122	0.23289	0.233245	0.231105	0.250385	0.229745	0.222692	0.261347	0.228472	0.223881	0.24351	0.259323	0.259803	0.242985	0.251718	0.254213	0.236777	0.241195	0.259183	0.229088	0.230742	0.232073	0.28659	0.257649	0.249007	0.24227	0.254586	0.295509
8143.17	0.288229	0.251026	0.221369	0.282261	0.252382	0.251687	0.247886	0.235131	0.229015	0.272996	0.27342	0.221648	0.211646	0.211042	0.223619	0.213329	0.228498	0.220578	0.218414	0.238702	0.215462	0.222065	0.232812	0.233178	0.231038	0.250319	0.229687	0.222644	0.261293	0.22841	0.223819	0.243457	0.25927	0.259759	0.24294	0.251656	0.25416	0.23671	0.241133	0.259124	0.229032	0.230679	0.232013	0.286541	0.257603	0.248968	0.242213	0.254539	0.295467
8139.2	0.288196	0.250966	0.221312	0.282216	0.252313	0.251635	0.247833	0.235075	0.228969	0.272956	0.273343	0.221586	0.211586	0.21097	0.223559	0.21327	0.228425	0.220517	0.218365	0.238639	0.215408	0.222008	0.232736	0.233111	0.230972	0.250254	0.22963	0.222597	0.26124	0.228349	0.223757	0.243405	0.259217	0.259715	0.242896	0.251595	0.254106	0.236643	0.24107	0.259065	0.228977	0.230616	0.231954	0.286493	0.257557	0.248929	0.242156	0.254492	0.295425
8135.23	0.288163	0.250905	0.221255	0.28217	0.252244	0.251583	0.24778	0.235019	0.228924	0.272914	0.273267	0.221523	0.211527	0.210897	0.223499	0.213212	0.228352	0.220455	0.218315	0.238575	0.215353	0.221952	0.23266	0.233044	0.230906	0.250189	0.229572	0.22255	0.261186	0.228287	0.223695	0.243352	0.259165	0.25967	0.242851	0.251533	0.254052	0.236575	0.241008	0.259006	0.228921	0.230552	0.231894	0.286445	0.257511	0.248889	0.242099	0.254445	0.295383
8131.25	0.288129	0.250843	0.221198	0.282123	0.252173	0.25153	0.247726	0.234962	0.228878	0.272872	0.273191	0.22146	0.211469	0.210825	0.223439	0.213153	0.228278	0.220394	0.218266	0.238512	0.215299	0.221895	0.232584	0.232978	0.23084	0.250123	0.229514	0.222502	0.261131	0.228224	0.223633	0.243299	0.259111	0.259624	0.242805	0.25147	0.253998	0.236506	0.240945	0.258946	0.228865	0.230488	0.231833	0.286395	0.257464	0.248849	0.242041	0.254396	0.29534
8127.28	0.288094	0.250781	0.22114	0.282075	0.252102	0.251476	0.247672	0.234904	0.228833	0.27283	0.273114	0.221396	0.21141	0.210752	0.223379	0.213094	0.228204	0.220333	0.218217	0.238448	0.215244	0.221839	0.232507	0.232912	0.230774	0.250056	0.229455	0.222454	0.261076	0.228161	0.22357	0.243245	0.259056	0.259578	0.242759	0.251407	0.253942	0.236437	0.240881	0.258886	0.228808	0.230424	0.231773	0.286345	0.257416	0.248808	0.241983	0.254347	0.295297
8123.31	0.288058	0.250718	0.221081	0.282026	0.25203	0.251421	0.247617	0.234846	0.228787	0.272786	0.273037	0.221332	0.211352	0.210679	0.223319	0.213035	0.22813	0.220271	0.218167	0.238383	0.21519	0.221783	0.23243	0.232845	0.230708	0.249989	0.229396	0.222404	0.261019	0.228097	0.223506	0.243191	0.259001	0.25953	0.242712	0.251343	0.253886	0.236368	0.240817	0.258825	0.22875	0.230358	0.231711	0.286293	0.257367	0.248766	0.241924	0.254297	0.295251
8119.34	0.288021	0.250654	0.221022	0.281976	0.251956	0.251365	0.247562	0.234787	0.228741	0.272742	0.272959	0.221268	0.211293	0.210606	0.223259	0.212975	0.228055	0.22021	0.218118	0.238319	0.215135	0.221726	0.232353	0.232778	0.230641	0.249921	0.229336	0.222354	0.260962	0.228033	0.223441	0.243135	0.258945	0.259482	0.242664	0.251278	0.253829	0.236297	0.240752	0.258763	0.228692	0.230292	0.231649	0.286241	0.257318	0.248723	0.241863	0.254246	0.295205
8115.37	0.287981	0.250587	0.220961	0.281924	0.251881	0.251308	0.247504	0.234726	0.228693	0.272695	0.272879	0.221202	0.211233	0.210531	0.223198	0.212914	0.227979	0.220147	0.218067	0.238253	0.215079	0.221668	0.232274	0.232709	0.230573	0.249851	0.229275	0.222302	0.260902	0.227966	0.223374	0.243078	0.258887	0.259431	0.242614	0.25121	0.25377	0.236225	0.240685	0.258699	0.228631	0.230224	0.231585	0.286186	0.257266	0.248677	0.241801	0.254193	0.295156
8111.39	0.287937	0.250518	0.220897	0.281868	0.251802	0.251247	0.247445	0.234662	0.228644	0.272646	0.272797	0.221133	0.211172	0.210455	0.223134	0.212851	0.227901	0.220083	0.218014	0.238184	0.215021	0.221607	0.232194	0.232639	0.230502	0.249779	0.229211	0.222248	0.26084	0.227897	0.223305	0.243019	0.258826	0.259377	0.242562	0.25114	0.253708	0.236151	0.240615	0.258631	0.228568	0.230154	0.231519	0.286127	0.257211	0.248629	0.241736	0.254137	0.295103
8107.42	0.28789	0.250446	0.22083	0.281809	0.25172	0.251183	0.247381	0.234594	0.228591	0.272593	0.272712	0.221062	0.211108	0.210376	0.223068	0.212785	0.22782	0.220016	0.217959	0.238113	0.21496	0.221544	0.23211	0.232565	0.230429	0.249703	0.229144	0.222191	0.260773	0.227825	0.223233	0.242956	0.258761	0.25932	0.242506	0.251067	0.253643	0.236073	0.240541	0.25856	0.228502	0.230081	0.23145	0.286065	0.257153	0.248577	0.241668	0.254077	0.295046
8103.45	0.28784	0.25037	0.220761	0.281746	0.251635	0.251116	0.247315	0.234525	0.228536	0.272537	0.272624	0.220989	0.211042	0.210295	0.223	0.212717	0.227738	0.219946	0.217901	0.238039	0.214897	0.221479	0.232025	0.232489	0.230354	0.249624	0.229075	0.222131	0.260704	0.227751	0.223158	0.242891	0.258694	0.25926	0.242448	0.250991	0.253575	0.235993	0.240465	0.258487	0.228434	0.230005	0.231378	0.285999	0.257092	0.248523	0.241597	0.254015	0.294986
8099.48	0.287786	0.250293	0.22069	0.281681	0.251548	0.251047	0.247247	0.234453	0.228479	0.272478	0.272533	0.220913	0.210974	0.210213	0.22293	0.212647	0.227653	0.219876	0.217843	0.237964	0.214833	0.221412	0.231938	0.232411	0.230277	0.249544	0.229004	0.222069	0.260633	0.227675	0.223082	0.242824	0.258624	0.259197	0.242388	0.250913	0.253504	0.235911	0.240387	0.25841	0.228363	0.229927	0.231305	0.285931	0.257029	0.248466	0.241524	0.253951	0.294923
8095.51	0.287732	0.250214	0.220617	0.281615	0.251459	0.250977	0.247178	0.23438	0.228421	0.272419	0.272443	0.220837	0.210906	0.21013	0.22286	0.212577	0.227567	0.219804	0.217783	0.237887	0.214768	0.221344	0.23185	0.232332	0.230199	0.249462	0.228932	0.222006	0.260561	0.227597	0.223004	0.242756	0.258553	0.259133	0.242327	0.250833	0.253433	0.235827	0.240308	0.258333	0.228292	0.229848	0.23123	0.285862	0.256964	0.248408	0.24145	0.253885	0.294858
8091.53	0.287677	0.250135	0.220545	0.281548	0.251371	0.250906	0.247108	0.234307	0.228363	0.27236	0.272352	0.22076	0.210838	0.210048	0.222789	0.212506	0.227482	0.219732	0.217724	0.237811	0.214703	0.221277	0.231762	0.232253	0.230121	0.24938	0.22886	0.221944	0.260488	0.227519	0.222926	0.242687	0.258481	0.259068	0.242265	0.250754	0.253361	0.235744	0.240229	0.258256	0.22822	0.22977	0.231156	0.285793	0.2569	0.24835	0.241376	0.253819	0.294794
8087.56	0.287622	0.250057	0.220473	0.281482	0.251282	0.250835	0.247039	0.234234	0.228305	0.272301	0.272261	0.220684	0.210771	0.209966	0.222719	0.212435	0.227396	0.21966	0.217665	0.237735	0.214638	0.22121	0.231675	0.232175	0.230043	0.249298	0.228789	0.221882	0.260416	0.227442	0.222849	0.242619	0.25841	0.259004	0.242204	0.250675	0.25329	0.235661	0.24015	0.258179	0.228149	0.229691	0.231081	0.285724	0.256835	0.248293	0.241302	0.253754	0.29473
8083.59	0.287569	0.249979	0.220402	0.281417	0.251194	0.250766	0.24697	0.234162	0.228247	0.272243	0.272171	0.220608	0.210704	0.209885	0.22265	0.212365	0.227312	0.21959	0.217606	0.23766	0.214574	0.221144	0.231588	0.232097	0.229967	0.249217	0.228718	0.221821	0.260345	0.227365	0.222772	0.242551	0.25834	0.258941	0.242143	0.250596	0.253219	0.235579	0.240071	0.258104	0.228079	0.229614	0.231008	0.285657	0.256771	0.248236	0.241229	0.253689	0.294667
8079.62	0.287515	0.249902	0.220331	0.281353	0.251107	0.250696	0.246902	0.234091	0.22819	0.272185	0.272082	0.220533	0.210638	0.209804	0.22258	0.212295	0.227227	0.219519	0.217548	0.237585	0.214511	0.221078	0.231502	0.23202	0.22989	0.249137	0.228647	0.22176	0.260274	0.227289	0.222696	0.242484	0.25827	0.258878	0.242083	0.250518	0.253149	0.235498	0.239994	0.258028	0.228009	0.229537	0.230935	0.285589	0.256708	0.24818	0.241156	0.253625	0.294604
8075.65	0.287463	0.249825	0.22026	0.281288	0.25102	0.250627	0.246835	0.23402	0.228133	0.272127	0.271992	0.220458	0.210571	0.209724	0.222511	0.212226	0.227143	0.219449	0.217489	0.23751	0.214448	0.221012	0.231416	0.231943	0.229813	0.249057	0.228577	0.221699	0.260204	0.227213	0.222621	0.242417	0.2582	0.258816	0.242023	0.25044	0.253079	0.235417	0.239916	0.257953	0.22794	0.22946	0.230862	0.285523	0.256645	0.248125	0.241084	0.253561	0.294542
8071.67	0.287411	0.249749	0.220191	0.281226	0.250934	0.250559	0.246768	0.233949	0.228076	0.27207	0.271903	0.220384	0.210505	0.209644	0.222443	0.212157	0.22706	0.21938	0.217432	0.237436	0.214385	0.220947	0.231331	0.231867	0.229738	0.248978	0.228508	0.22164	0.260135	0.227139	0.222546	0.242352	0.258132	0.258755	0.241965	0.250363	0.25301	0.235337	0.23984	0.257879	0.227872	0.229385	0.230791	0.285457	0.256584	0.24807	0.241013	0.253498	0.294481
8067.7	0.287363	0.249676	0.220124	0.281165	0.250851	0.250494	0.246704	0.233881	0.228021	0.272016	0.271816	0.220311	0.21044	0.209566	0.222376	0.21209	0.226978	0.219312	0.217375	0.237363	0.214324	0.220883	0.231248	0.231793	0.229663	0.248902	0.22844	0.221583	0.260069	0.227066	0.222474	0.242288	0.258066	0.258696	0.241908	0.250289	0.252943	0.235259	0.239766	0.257807	0.227805	0.229311	0.230721	0.285394	0.256524	0.248018	0.240944	0.253437	0.294423
8063.73	0.287317	0.249606	0.220059	0.281107	0.25077	0.250431	0.246641	0.233816	0.227969	0.271963	0.271732	0.220241	0.210377	0.20949	0.22231	0.212025	0.226898	0.219246	0.21732	0.237293	0.214265	0.220821	0.231167	0.23172	0.229591	0.248828	0.228375	0.221528	0.260005	0.226996	0.222404	0.242226	0.258003	0.25864	0.241854	0.250217	0.252879	0.235183	0.239694	0.257738	0.227741	0.22924	0.230654	0.285334	0.256468	0.247968	0.240877	0.25338	0.294368
8059.76	0.287274	0.249537	0.219996	0.281053	0.250692	0.250371	0.246581	0.233752	0.227918	0.271913	0.271649	0.220172	0.210315	0.209415	0.222246	0.211961	0.22682	0.219181	0.217267	0.237224	0.214207	0.22076	0.231087	0.23165	0.229521	0.248756	0.228312	0.221475	0.259944	0.226928	0.222335	0.242167	0.257943	0.258587	0.241803	0.250148	0.252818	0.23511	0.239625	0.257671	0.227679	0.22917	0.230588	0.285277	0.256413	0.247921	0.240812	0.253324	0.294316
8055.79	0.287234	0.249472	0.219935	0.281001	0.250615	0.250312	0.246523	0.233691	0.227868	0.271865	0.271568	0.220105	0.210253	0.209342	0.222183	0.211899	0.226743	0.219118	0.217214	0.237157	0.21415	0.220701	0.231009	0.231581	0.229452	0.248687	0.228251	0.221424	0.259885	0.226862	0.222269	0.24211	0.257885	0.258536	0.241753	0.250081	0.252759	0.235039	0.239558	0.257606	0.227619	0.229103	0.230525	0.285222	0.256361	0.247875	0.24075	0.253271	0.294266
8051.81	0.287197	0.249409	0.219876	0.280951	0.250541	0.250257	0.246467	0.233631	0.22782	0.271818	0.271488	0.22004	0.210193	0.20927	0.222121	0.211838	0.226668	0.219057	0.217163	0.237091	0.214095	0.220643	0.230932	0.231514	0.229385	0.24862	0.228193	0.221376	0.259828	0.226799	0.222205	0.242054	0.257829	0.258487	0.241706	0.250017	0.252702	0.234969	0.239493	0.257544	0.227562	0.229039	0.230464	0.28517	0.256312	0.247832	0.240691	0.253221	0.294219
8047.84	0.287163	0.249349	0.219821	0.280906	0.250471	0.250204	0.246414	0.233575	0.227775	0.271775	0.271411	0.219977	0.210134	0.209201	0.222061	0.211779	0.226595	0.218997	0.217114	0.237028	0.214041	0.220587	0.230857	0.231448	0.22932	0.248557	0.228137	0.22133	0.259774	0.226738	0.222144	0.242002	0.257777	0.258442	0.241662	0.249956	0.252649	0.234903	0.239431	0.257485	0.227507	0.228977	0.230406	0.285121	0.256265	0.247793	0.240634	0.253173	0.294176
8043.87	0.287135	0.249293	0.219769	0.280865	0.250404	0.250156	0.246365	0.233522	0.227732	0.271735	0.271338	0.219918	0.210078	0.209134	0.222004	0.211723	0.226524	0.218941	0.217067	0.236968	0.21399	0.220534	0.230785	0.231386	0.229259	0.248497	0.228084	0.221288	0.259725	0.226681	0.222086	0.241954	0.257729	0.258401	0.241621	0.249899	0.252599	0.234841	0.239373	0.257431	0.227456	0.228919	0.230351	0.285077	0.256223	0.247757	0.240581	0.25313	0.294138
8039.9	0.287111	0.249242	0.219721	0.280829	0.250341	0.250112	0.24632	0.233473	0.227693	0.271699	0.271267	0.219862	0.210024	0.20907	0.221949	0.211669	0.226456	0.218888	0.217022	0.236912	0.213942	0.220484	0.230717	0.231327	0.2292	0.248441	0.228036	0.221249	0.259681	0.226628	0.222033	0.24191	0.257685	0.258365	0.241585	0.249846	0.252554	0.234783	0.239319	0.257381	0.22741	0.228865	0.230301	0.285038	0.256185	0.247726	0.240533	0.253091	0.294104
8035.93	0.287093	0.249195	0.219676	0.280797	0.250282	0.250072	0.246278	0.233427	0.227657	0.271667	0.2712	0.21981	0.209973	0.209009	0.221897	0.211619	0.226392	0.218837	0.21698	0.236858	0.213896	0.220436	0.230651	0.231271	0.229145	0.24839	0.227991	0.221215	0.259641	0.226579	0.221982	0.241869	0.257646	0.258333	0.241552	0.249798	0.252513	0.234729	0.239268	0.257335	0.227367	0.228815	0.230254	0.285003	0.256151	0.247699	0.240489	0.253055	0.294075
8031.95	0.287079	0.249153	0.219636	0.280771	0.250228	0.250037	0.24624	0.233386	0.227624	0.271639	0.271137	0.219761	0.209924	0.208951	0.221849	0.211572	0.226331	0.21879	0.216941	0.236809	0.213854	0.220392	0.230589	0.231219	0.229094	0.248343	0.22795	0.221184	0.259605	0.226534	0.221936	0.241833	0.257611	0.258305	0.241524	0.249754	0.252477	0.234679	0.239223	0.257293	0.227329	0.22877	0.230211	0.284974	0.256122	0.247677	0.240449	0.253025	0.294052
8027.98	0.287072	0.249116	0.2196	0.28075	0.250179	0.250007	0.246207	0.233349	0.227595	0.271615	0.271078	0.219716	0.209878	0.208897	0.221803	0.211528	0.226273	0.218746	0.216905	0.236763	0.213814	0.22035	0.23053	0.23117	0.229046	0.248301	0.227913	0.221158	0.259575	0.226494	0.221895	0.241802	0.257582	0.258283	0.241501	0.249715	0.252445	0.234634	0.239182	0.257257	0.227295	0.228729	0.230173	0.28495	0.256098	0.24766	0.240414	0.252999	0.294035
8024.01	0.287068	0.249082	0.219566	0.280733	0.250133	0.24998	0.246177	0.233315	0.227568	0.271595	0.271022	0.219674	0.209834	0.208845	0.22176	0.211486	0.226218	0.218705	0.216872	0.236719	0.213777	0.220311	0.230474	0.231124	0.229	0.248262	0.22788	0.221135	0.259548	0.226456	0.221856	0.241774	0.257556	0.258264	0.24148	0.24968	0.252417	0.234592	0.239144	0.257225	0.227264	0.228691	0.230137	0.284931	0.256078	0.247646	0.240383	0.252977	0.294021
8020.04	0.287068	0.249052	0.219536	0.28072	0.25009	0.249956	0.24615	0.233284	0.227544	0.271577	0.270968	0.219634	0.209792	0.208795	0.221718	0.211447	0.226165	0.218665	0.21684	0.236678	0.213741	0.220274	0.23042	0.23108	0.228957	0.248227	0.227849	0.221115	0.259524	0.226422	0.22182	0.241749	0.257533	0.258249	0.241463	0.249648	0.252392	0.234553	0.239109	0.257195	0.227237	0.228656	0.230105	0.284915	0.256061	0.247636	0.240355	0.252958	0.294012
8016.07	0.287073	0.249026	0.219509	0.280712	0.250051	0.249936	0.246126	0.233257	0.227523	0.271564	0.270918	0.219597	0.209752	0.208747	0.221679	0.211411	0.226115	0.218629	0.21681	0.23664	0.213708	0.22024	0.230368	0.231039	0.228918	0.248195	0.227821	0.221098	0.259505	0.226391	0.221788	0.241727	0.257514	0.258238	0.24145	0.249621	0.252371	0.234518	0.239078	0.25717	0.227213	0.228624	0.230077	0.284904	0.256048	0.24763	0.240331	0.252944	0.294007
8012.09	0.287084	0.249004	0.219486	0.280709	0.250017	0.249921	0.246107	0.233234	0.227505	0.271554	0.270872	0.219564	0.209715	0.208703	0.221643	0.211378	0.226069	0.218596	0.216783	0.236605	0.213678	0.220209	0.230321	0.231002	0.228882	0.248169	0.227798	0.221086	0.259491	0.226365	0.22176	0.241711	0.257501	0.258232	0.241442	0.249598	0.252355	0.234488	0.239052	0.25715	0.227193	0.228597	0.230053	0.284898	0.256041	0.247628	0.240312	0.252935	0.294008
8008.12	0.2871	0.248988	0.219468	0.280712	0.249988	0.249911	0.246093	0.233216	0.227492	0.27155	0.270831	0.219536	0.209681	0.208663	0.221611	0.211349	0.226026	0.218568	0.21676	0.236575	0.213652	0.220182	0.230277	0.230968	0.22885	0.248148	0.22778	0.221079	0.259481	0.226344	0.221737	0.241699	0.257492	0.258232	0.241438	0.24958	0.252344	0.234463	0.23903	0.257134	0.227179	0.228575	0.230033	0.284898	0.256038	0.247632	0.240297	0.252931	0.294014
8004.15	0.287121	0.248976	0.219454	0.28072	0.249963	0.249906	0.246083	0.233202	0.227482	0.27155	0.270793	0.21951	0.209651	0.208626	0.221583	0.211323	0.225987	0.218542	0.21674	0.236548	0.213629	0.220159	0.230237	0.230939	0.228822	0.248131	0.227765	0.221075	0.259477	0.226326	0.221717	0.241691	0.257488	0.258236	0.241439	0.249566	0.252338	0.234441	0.239013	0.257123	0.227168	0.228556	0.230018	0.284903	0.25604	0.24764	0.240287	0.252931	0.294026
8000.18	0.287148	0.248968	0.219444	0.280734	0.249943	0.249905	0.246078	0.233192	0.227475	0.271554	0.27076	0.219489	0.209623	0.208593	0.221557	0.211301	0.225951	0.21852	0.216723	0.236525	0.213609	0.220138	0.2302	0.230913	0.228798	0.248118	0.227753	0.221075	0.259476	0.226312	0.221701	0.241688	0.257489	0.258245	0.241443	0.249557	0.252336	0.234424	0.238999	0.257117	0.227161	0.228542	0.230006	0.284913	0.256047	0.247652	0.240281	0.252936	0.294043
7996.21	0.28718	0.248964	0.219438	0.280752	0.249927	0.249908	0.246076	0.233186	0.227473	0.271563	0.270731	0.219471	0.209599	0.208562	0.221535	0.211282	0.225919	0.218501	0.21671	0.236506	0.213592	0.220121	0.230166	0.23089	0.228777	0.24811	0.227746	0.22108	0.259481	0.226303	0.221689	0.241688	0.257494	0.258258	0.241452	0.249553	0.252338	0.234411	0.23899	0.257115	0.227158	0.228531	0.229999	0.284928	0.256058	0.247669	0.240279	0.252946	0.294066
7992.23	0.287218	0.248966	0.219436	0.280776	0.249917	0.249917	0.24608	0.233185	0.227474	0.271577	0.270707	0.219458	0.209578	0.208536	0.221517	0.211267	0.225891	0.218487	0.216701	0.236491	0.21358	0.220109	0.230137	0.230873	0.228761	0.248106	0.227743	0.221088	0.259491	0.226298	0.221681	0.241694	0.257505	0.258277	0.241466	0.249553	0.252346	0.234403	0.238986	0.257118	0.22716	0.228525	0.229997	0.284949	0.256074	0.247691	0.240282	0.252961	0.294094
7988.26	0.287263	0.248974	0.219441	0.280808	0.249912	0.249932	0.24609	0.233189	0.227482	0.271597	0.270689	0.21945	0.209563	0.208516	0.221504	0.211257	0.225869	0.218478	0.216697	0.236482	0.213572	0.220102	0.230114	0.230861	0.22875	0.248109	0.227746	0.221103	0.259508	0.226298	0.221679	0.241705	0.257523	0.258303	0.241486	0.24956	0.252361	0.234401	0.238989	0.257128	0.227168	0.228525	0.23	0.284977	0.256098	0.247719	0.240291	0.252982	0.29413
7984.29	0.287316	0.248989	0.219451	0.280847	0.249915	0.249954	0.246107	0.2332	0.227495	0.271625	0.270679	0.219448	0.209553	0.208501	0.221497	0.211253	0.225852	0.218475	0.216699	0.236479	0.213571	0.2201	0.230097	0.230855	0.228746	0.248119	0.227755	0.221124	0.259532	0.226305	0.221683	0.241724	0.257547	0.258336	0.241513	0.249573	0.252382	0.234406	0.238997	0.257145	0.227182	0.228531	0.23001	0.285013	0.256127	0.247754	0.240306	0.25301	0.294174
7980.32	0.287377	0.24901	0.219466	0.280893	0.249923	0.249982	0.246129	0.233217	0.227514	0.27166	0.270676	0.219451	0.209549	0.208491	0.221496	0.211255	0.225842	0.218478	0.216706	0.236482	0.213574	0.220104	0.230086	0.230854	0.228747	0.248135	0.22777	0.22115	0.259562	0.226318	0.221693	0.241748	0.257578	0.258375	0.241546	0.249593	0.252409	0.234416	0.239011	0.257168	0.227201	0.228543	0.230025	0.285055	0.256164	0.247795	0.240328	0.253044	0.294225
7976.35	0.287445	0.249038	0.219487	0.280947	0.249938	0.250017	0.246158	0.233239	0.227539	0.271702	0.270679	0.21946	0.20955	0.208487	0.2215	0.211262	0.225837	0.218487	0.216719	0.236491	0.213584	0.220114	0.230081	0.23086	0.228754	0.248158	0.227791	0.221182	0.2596	0.226336	0.221708	0.241778	0.257616	0.258421	0.241585	0.24962	0.252444	0.234432	0.239032	0.257198	0.227227	0.228561	0.230046	0.285106	0.256207	0.247843	0.240356	0.253084	0.294283
7972.37	0.28752	0.249072	0.219514	0.281008	0.249959	0.250058	0.246193	0.233268	0.22757	0.271751	0.27069	0.219475	0.209556	0.208488	0.221511	0.211274	0.225838	0.218501	0.216738	0.236507	0.213599	0.22013	0.230082	0.230872	0.228768	0.248186	0.227818	0.22122	0.259645	0.226361	0.221729	0.241815	0.257661	0.258474	0.241631	0.249652	0.252484	0.234455	0.239059	0.257235	0.227258	0.228586	0.230073	0.285163	0.256257	0.247897	0.24039	0.253132	0.294349
7968.4	0.287604	0.249113	0.219547	0.281078	0.249988	0.250107	0.246235	0.233304	0.227608	0.271808	0.270709	0.219496	0.209569	0.208495	0.221529	0.211293	0.225846	0.218522	0.216763	0.23653	0.21362	0.220152	0.230091	0.230891	0.228788	0.248222	0.227851	0.221264	0.259697	0.226391	0.221757	0.241858	0.257712	0.258535	0.241683	0.249692	0.252532	0.234484	0.239092	0.257279	0.227296	0.228616	0.230107	0.285229	0.256314	0.247958	0.240431	0.253186	0.294424
7964.43	0.287695	0.249162	0.219587	0.281155	0.250023	0.250162	0.246283	0.233346	0.227652	0.271872	0.270736	0.219524	0.209587	0.208509	0.221552	0.211318	0.22586	0.21855	0.216795	0.236559	0.213648	0.22018	0.230106	0.230916	0.228815	0.248265	0.227892	0.221314	0.259756	0.226428	0.221791	0.241908	0.257771	0.258602	0.241742	0.249739	0.252586	0.234519	0.239133	0.257331	0.227341	0.228653	0.230148	0.285303	0.256377	0.248026	0.240479	0.253248	0.294506
7960.46	0.287795	0.249217	0.219632	0.281239	0.250065	0.250224	0.246339	0.233394	0.227703	0.271944	0.270771	0.219558	0.209612	0.208529	0.221583	0.211348	0.225882	0.218584	0.216833	0.236596	0.213682	0.220215	0.230128	0.230949	0.228848	0.248315	0.227939	0.22137	0.259822	0.226472	0.221831	0.241965	0.257837	0.258676	0.241808	0.249793	0.252648	0.234561	0.23918	0.25739	0.227392	0.228697	0.230195	0.285385	0.256449	0.248102	0.240534	0.253316	0.294597
7956.49	0.287902	0.249279	0.219683	0.281332	0.250114	0.250293	0.246402	0.23345	0.227761	0.272024	0.270814	0.219598	0.209643	0.208555	0.22162	0.211385	0.225909	0.218625	0.216878	0.23664	0.213722	0.220256	0.230156	0.230988	0.228888	0.248371	0.227992	0.221433	0.259896	0.226522	0.221878	0.242029	0.25791	0.258758	0.24188	0.249854	0.252717	0.234609	0.239234	0.257456	0.22745	0.228746	0.230248	0.285475	0.256527	0.248184	0.240596	0.253392	0.294696
7952.51	0.288018	0.249348	0.219741	0.281432	0.25017	0.250369	0.246472	0.233511	0.227825	0.272112	0.270864	0.219645	0.20968	0.208587	0.221664	0.211428	0.225943	0.218672	0.216929	0.23669	0.213769	0.220304	0.230192	0.231033	0.228935	0.248435	0.228052	0.221501	0.259977	0.226578	0.22193	0.242099	0.257991	0.258846	0.24196	0.249921	0.252792	0.234664	0.239295	0.257529	0.227513	0.228803	0.230308	0.285572	0.256612	0.248272	0.240664	0.253474	0.294803
7948.54	0.288141	0.249425	0.219804	0.28154	0.250233	0.250451	0.246548	0.233579	0.227896	0.272208	0.270922	0.219698	0.209724	0.208625	0.221714	0.211477	0.225984	0.218725	0.216987	0.236747	0.213822	0.220358	0.230234	0.231086	0.228988	0.248505	0.228119	0.221576	0.260064	0.22664	0.221989	0.242177	0.258078	0.258942	0.242046	0.249996	0.252875	0.234726	0.239362	0.25761	0.227583	0.228865	0.230375	0.285678	0.256705	0.248368	0.240739	0.253564	0.294919
7944.57	0.288273	0.249508	0.219874	0.281657	0.250303	0.250541	0.246633	0.233654	0.227974	0.272311	0.270989	0.219757	0.209775	0.20867	0.221772	0.211532	0.226031	0.218786	0.217051	0.236812	0.213881	0.220419	0.230283	0.231146	0.229048	0.248583	0.228192	0.221658	0.26016	0.226709	0.222055	0.242262	0.258173	0.259045	0.242139	0.250079	0.252965	0.234794	0.239437	0.257699	0.22766	0.228935	0.230448	0.285792	0.256805	0.248471	0.24082	0.253661	0.295043
7940.6	0.288414	0.249599	0.219951	0.281781	0.250381	0.250639	0.246724	0.233736	0.228059	0.272423	0.271063	0.219823	0.209832	0.208722	0.221836	0.211593	0.226086	0.218852	0.217122	0.236884	0.213948	0.220488	0.23034	0.231213	0.229115	0.248668	0.228273	0.221746	0.260263	0.226785	0.222127	0.242354	0.258277	0.259156	0.24224	0.250169	0.253063	0.23487	0.239519	0.257795	0.227743	0.229012	0.230529	0.285914	0.256913	0.248581	0.240909	0.253766	0.295177
7936.63	0.288563	0.249698	0.220034	0.281914	0.250465	0.250743	0.246823	0.233825	0.22815	0.272543	0.271146	0.219896	0.209896	0.208779	0.221907	0.211661	0.226148	0.218926	0.2172	0.236963	0.214021	0.220563	0.230403	0.231287	0.229189	0.248761	0.228359	0.22184	0.260374	0.226868	0.222205	0.242453	0.258387	0.259275	0.242348	0.250267	0.253168	0.234953	0.239607	0.257899	0.227833	0.229095	0.230616	0.286045	0.257028	0.248698	0.241004	0.253879	0.295318
7932.65	0.28872	0.249803	0.220125	0.282056	0.250558	0.250856	0.246929	0.23392	0.228249	0.272672	0.271237	0.219976	0.209967	0.208844	0.221985	0.211736	0.226216	0.219006	0.217285	0.237049	0.214102	0.220645	0.230474	0.231368	0.229271	0.248862	0.228453	0.221941	0.260492	0.226957	0.222291	0.24256	0.258506	0.259401	0.242464	0.250372	0.253281	0.235043	0.239704	0.258011	0.227931	0.229186	0.230711	0.286185	0.257152	0.248823	0.241108	0.253999	0.295469
7928.68	0.288887	0.249917	0.220221	0.282206	0.250658	0.250977	0.247042	0.234023	0.228354	0.272808	0.271337	0.220062	0.210044	0.208915	0.22207	0.211817	0.226292	0.219094	0.217376	0.237143	0.214189	0.220734	0.230553	0.231457	0.229359	0.24897	0.228554	0.222049	0.260619	0.227053	0.222383	0.242674	0.258632	0.259536	0.242586	0.250485	0.253402	0.23514	0.239808	0.25813	0.228035	0.229283	0.230812	0.286334	0.257284	0.248956	0.241218	0.254127	0.295629
7924.71	0.289061	0.250037	0.220324	0.282364	0.250765	0.251105	0.247163	0.234132	0.228466	0.272953	0.271445	0.220155	0.210127	0.208992	0.222161	0.211904	0.226374	0.219187	0.217474	0.237244	0.214283	0.22083	0.230638	0.231552	0.229455	0.249086	0.228662	0.222164	0.260753	0.227156	0.222482	0.242796	0.258767	0.259678	0.242716	0.250605	0.25353	0.235244	0.239918	0.258257	0.228146	0.229387	0.23092	0.286491	0.257423	0.249096	0.241336	0.254263	0.295798
7920.74	0.289244	0.250164	0.220434	0.28253	0.250879	0.25124	0.24729	0.234248	0.228585	0.273106	0.27156	0.220253	0.210216	0.209075	0.222259	0.211997	0.226463	0.219288	0.217578	0.237351	0.214382	0.220931	0.230729	0.231654	0.229556	0.249208	0.228776	0.222285	0.260895	0.227265	0.222586	0.242924	0.258908	0.259827	0.242852	0.250733	0.253665	0.235355	0.240036	0.258391	0.228263	0.229498	0.231035	0.286656	0.257569	0.249243	0.24146	0.254405	0.295975
7916.77	0.289436	0.250299	0.220549	0.282705	0.251	0.251382	0.247425	0.234371	0.22871	0.273267	0.271684	0.220359	0.210312	0.209164	0.222363	0.212097	0.226558	0.219394	0.217688	0.237466	0.214488	0.221039	0.230828	0.231763	0.229665	0.249338	0.228896	0.222412	0.261044	0.227381	0.222698	0.24306	0.259057	0.259984	0.242996	0.250867	0.253808	0.235472	0.240161	0.258532	0.228387	0.229615	0.231157	0.28683	0.257723	0.249397	0.241592	0.254556	0.29616
7912.79	0.289636	0.250442	0.220672	0.282889	0.251129	0.251532	0.247568	0.234501	0.228842	0.273436	0.271816	0.220471	0.210415	0.20926	0.222475	0.212203	0.226661	0.219508	0.217806	0.237589	0.214601	0.221154	0.230934	0.231879	0.229781	0.249476	0.229025	0.222547	0.261202	0.227504	0.222816	0.243203	0.259215	0.260149	0.243147	0.251009	0.253959	0.235597	0.240293	0.258682	0.228519	0.22974	0.231286	0.287014	0.257886	0.24956	0.241732	0.254714	0.296355
7908.82	0.289846	0.250592	0.220802	0.283082	0.251266	0.251689	0.247719	0.234638	0.228982	0.273614	0.271957	0.22059	0.210524	0.209363	0.222594	0.212316	0.226771	0.219629	0.217931	0.237719	0.214721	0.221277	0.231047	0.232003	0.229904	0.249622	0.22916	0.222688	0.261368	0.227634	0.222941	0.243354	0.25938	0.260322	0.243306	0.25116	0.254119	0.23573	0.240433	0.25884	0.228657	0.229871	0.231423	0.287206	0.258056	0.24973	0.241879	0.25488	0.29656
7904.85	0.290065	0.250751	0.220938	0.283283	0.251411	0.251855	0.247879	0.234783	0.229129	0.273801	0.272107	0.220716	0.21064	0.209473	0.22272	0.212435	0.226889	0.219757	0.218063	0.237857	0.214847	0.221406	0.231168	0.232135	0.230034	0.249775	0.229303	0.222837	0.261542	0.227771	0.223073	0.243512	0.259554	0.260504	0.243472	0.251317	0.254286	0.23587	0.24058	0.259006	0.228803	0.23001	0.231567	0.287407	0.258234	0.249909	0.242034	0.255054	0.296773
7900.88	0.290293	0.250918	0.221081	0.283494	0.251563	0.252028	0.248046	0.234935	0.229284	0.273996	0.272265	0.220849	0.210763	0.209589	0.222853	0.212562	0.227013	0.219893	0.218203	0.238003	0.214981	0.221543	0.231296	0.232273	0.230173	0.249936	0.229453	0.222993	0.261724	0.227916	0.223213	0.243678	0.259735	0.260693	0.243647	0.251483	0.254461	0.236017	0.240735	0.259181	0.228956	0.230157	0.231718	0.287617	0.25842	0.250095	0.242196	0.255236	0.296996
7896.91	0.290531	0.251093	0.221232	0.283713	0.251724	0.25221	0.248222	0.235095	0.229447	0.274201	0.272433	0.220989	0.210893	0.209713	0.222994	0.212695	0.227145	0.220036	0.21835	0.238156	0.215122	0.221687	0.231432	0.23242	0.230319	0.250106	0.22961	0.223156	0.261915	0.228068	0.22336	0.243852	0.259926	0.260891	0.243829	0.251658	0.254644	0.236173	0.240898	0.259364	0.229116	0.230311	0.231877	0.287836	0.258615	0.250289	0.242366	0.255427	0.297229
7892.93	0.290778	0.251276	0.22139	0.283942	0.251892	0.252399	0.248406	0.235263	0.229617	0.274414	0.27261	0.221136	0.211031	0.209844	0.223142	0.212836	0.227285	0.220186	0.218504	0.238318	0.21527	0.221839	0.231576	0.232574	0.230473	0.250284	0.229775	0.223326	0.262115	0.228227	0.223514	0.244034	0.260124	0.261098	0.24402	0.25184	0.254836	0.236336	0.241068	0.259555	0.229284	0.230472	0.232043	0.288065	0.258818	0.250492	0.242544	0.255625	0.29747
7888.96	0.291035	0.251467	0.221555	0.28418	0.252069	0.252597	0.248597	0.235438	0.229794	0.274636	0.272795	0.221291	0.211175	0.209982	0.223298	0.212983	0.227432	0.220343	0.218665	0.238487	0.215425	0.221998	0.231727	0.232736	0.230634	0.250469	0.229947	0.223503	0.262322	0.228394	0.223675	0.244224	0.260331	0.261312	0.244218	0.25203	0.255035	0.236506	0.241245	0.259755	0.229458	0.230641	0.232217	0.288302	0.259029	0.250702	0.242729	0.255832	0.297721
7884.99	0.291299	0.251666	0.221726	0.284426	0.252252	0.252802	0.248796	0.23562	0.229978	0.274866	0.272988	0.221452	0.211327	0.210126	0.22346	0.213137	0.227585	0.220507	0.218832	0.238663	0.215587	0.222164	0.231886	0.232905	0.230802	0.250662	0.230126	0.223686	0.262537	0.228566	0.223843	0.24442	0.260545	0.261534	0.244423	0.252227	0.255241	0.236684	0.24143	0.259961	0.229639	0.230816	0.232397	0.288548	0.259247	0.250919	0.242921	0.256046	0.297981
7881.02	0.291572	0.251871	0.221904	0.284681	0.252443	0.253014	0.249002	0.235809	0.230169	0.275103	0.273189	0.22162	0.211485	0.210277	0.223629	0.213297	0.227746	0.220678	0.219007	0.238846	0.215756	0.222336	0.232052	0.233081	0.230977	0.250862	0.230311	0.223876	0.26276	0.228746	0.224017	0.244624	0.260766	0.261763	0.244636	0.252432	0.255455	0.236868	0.241621	0.260176	0.229827	0.230999	0.232584	0.288802	0.259473	0.251143	0.243121	0.256267	0.298249
7877.05	0.291853	0.252084	0.222089	0.284943	0.252641	0.253233	0.249215	0.236004	0.230368	0.27535	0.2734	0.221795	0.211651	0.210435	0.223806	0.213464	0.227914	0.220856	0.219188	0.239036	0.215932	0.222516	0.232225	0.233264	0.231159	0.251069	0.230504	0.224073	0.26299	0.228932	0.224197	0.244836	0.260996	0.262001	0.244855	0.252644	0.255676	0.237059	0.24182	0.260398	0.230021	0.231188	0.232778	0.289064	0.259706	0.251375	0.243327	0.256495	0.298525
7873.07	0.292142	0.252304	0.222279	0.285214	0.252846	0.253459	0.249436	0.236207	0.230573	0.275604	0.273618	0.221976	0.211823	0.210599	0.223989	0.213638	0.228089	0.221041	0.219376	0.239234	0.216114	0.222702	0.232405	0.233455	0.231348	0.251284	0.230703	0.224276	0.263228	0.229124	0.224384	0.245054	0.261232	0.262245	0.245082	0.252863	0.255904	0.237257	0.242025	0.260627	0.230222	0.231384	0.232979	0.289335	0.259947	0.251614	0.243541	0.256731	0.29881
7869.1	0.292439	0.252532	0.222477	0.285493	0.253059	0.253693	0.249664	0.236416	0.230786	0.275866	0.273845	0.222164	0.212002	0.21077	0.22418	0.213818	0.228271	0.221233	0.219571	0.239439	0.216304	0.222895	0.232592	0.233653	0.231545	0.251505	0.230908	0.224485	0.263473	0.229323	0.224577	0.24528	0.261477	0.262497	0.245315	0.253089	0.256139	0.237462	0.242238	0.260864	0.23043	0.231587	0.233186	0.289614	0.260195	0.25186	0.243761	0.256975	0.299104
7865.13	0.292745	0.252766	0.22268	0.28578	0.253278	0.253934	0.249899	0.236632	0.231006	0.276137	0.27408	0.222359	0.212188	0.210947	0.224377	0.214005	0.22846	0.221432	0.219773	0.239651	0.2165	0.223096	0.232786	0.233858	0.231749	0.251734	0.231121	0.224701	0.263726	0.229528	0.224776	0.245512	0.261728	0.262756	0.245556	0.253322	0.256382	0.237673	0.242457	0.261108	0.230644	0.231796	0.2334	0.289902	0.26045	0.252113	0.243989	0.257225	0.299406
7861.16	0.293058	0.253006	0.22289	0.286074	0.253504	0.254182	0.250141	0.236854	0.231232	0.276415	0.274324	0.222559	0.212381	0.21113	0.224581	0.214197	0.228655	0.221637	0.219981	0.239871	0.216703	0.223302	0.232987	0.23407	0.231959	0.251969	0.23134	0.224922	0.263985	0.22974	0.224981	0.245752	0.261986	0.263022	0.245803	0.253562	0.256631	0.23789	0.242682	0.261358	0.230865	0.232012	0.23362	0.290197	0.260712	0.252373	0.244223	0.257482	0.299716
7857.19	0.293378	0.253253	0.223104	0.286375	0.253736	0.254436	0.250389	0.237082	0.231465	0.2767	0.274574	0.222765	0.212579	0.211319	0.224791	0.214394	0.228856	0.221847	0.220196	0.240096	0.216911	0.223515	0.233194	0.234288	0.232175	0.252211	0.231565	0.225149	0.26425	0.229957	0.225192	0.245997	0.26225	0.263294	0.246056	0.253808	0.256886	0.238114	0.242914	0.261615	0.231091	0.232233	0.233846	0.290499	0.26098	0.252638	0.244462	0.257746	0.300033
7853.21	0.293705	0.253505	0.223323	0.286683	0.253973	0.254695	0.250643	0.237315	0.231703	0.276991	0.274831	0.222977	0.212782	0.211513	0.225007	0.214596	0.229062	0.222063	0.220416	0.240327	0.217125	0.223733	0.233406	0.234511	0.232397	0.252458	0.231795	0.225381	0.264521	0.230179	0.225407	0.246248	0.26252	0.263572	0.246314	0.25406	0.257147	0.238342	0.24315	0.261878	0.231322	0.23246	0.234077	0.290806	0.261254	0.252909	0.244707	0.258015	0.300356
7849.24	0.294037	0.253761	0.223547	0.286995	0.254214	0.254959	0.250901	0.237552	0.231946	0.277288	0.275093	0.223192	0.21299	0.211712	0.225227	0.214803	0.229273	0.222284	0.220641	0.240563	0.217343	0.223955	0.233623	0.23474	0.232623	0.252709	0.23203	0.225617	0.264797	0.230405	0.225627	0.246504	0.262795	0.263855	0.246576	0.254316	0.257413	0.238575	0.243391	0.262145	0.231557	0.23269	0.234312	0.29112	0.261533	0.253185	0.244956	0.258289	0.300685
7845.27	0.294375	0.254022	0.223774	0.287314	0.254461	0.255228	0.251165	0.237795	0.232194	0.277591	0.275362	0.223412	0.213204	0.211915	0.225453	0.215014	0.229488	0.22251	0.22087	0.240804	0.217566	0.224183	0.233846	0.234974	0.232854	0.252966	0.232269	0.225857	0.265078	0.230637	0.225851	0.246765	0.263075	0.264142	0.246844	0.254577	0.257684	0.238813	0.243637	0.262418	0.231797	0.232926	0.234552	0.291439	0.261817	0.253466	0.24521	0.258568	0.30102
7841.3	0.294718	0.254289	0.224006	0.287638	0.254712	0.255502	0.251434	0.238042	0.232447	0.2779	0.275636	0.223636	0.213421	0.212122	0.225683	0.21523	0.229709	0.22274	0.221105	0.24105	0.217794	0.224416	0.234073	0.235213	0.233091	0.253227	0.232513	0.226102	0.265364	0.230872	0.22608	0.24703	0.26336	0.264435	0.247116	0.254843	0.25796	0.239055	0.243888	0.262696	0.232042	0.233166	0.234797	0.291764	0.262107	0.253752	0.245469	0.258852	0.30136
7837.33	0.295066	0.25456	0.224242	0.287967	0.254968	0.255781	0.251708	0.238293	0.232704	0.278214	0.275915	0.223865	0.213644	0.212334	0.225918	0.21545	0.229934	0.222976	0.221344	0.241301	0.218026	0.224653	0.234306	0.235456	0.233331	0.253493	0.232761	0.226351	0.265655	0.231112	0.226312	0.2473	0.263651	0.264732	0.247393	0.255114	0.25824	0.239302	0.244143	0.262979	0.23229	0.23341	0.235046	0.292094	0.2624	0.254042	0.245732	0.25914	0.301706
7833.35	0.295419	0.254835	0.224482	0.288301	0.255227	0.256064	0.251986	0.238548	0.232966	0.278533	0.2762	0.224098	0.213871	0.21255	0.226158	0.215675	0.230163	0.223215	0.221588	0.241557	0.218263	0.224895	0.234543	0.235704	0.233577	0.253763	0.233014	0.226604	0.265951	0.231355	0.226549	0.247575	0.263945	0.265034	0.247675	0.255388	0.258525	0.239553	0.244403	0.263265	0.232543	0.233658	0.2353	0.29243	0.262699	0.254337	0.245999	0.259433	0.302057
7829.38	0.295777	0.255114	0.224725	0.288639	0.255491	0.25635	0.252269	0.238807	0.233231	0.278857	0.276489	0.224334	0.214102	0.21277	0.226401	0.215903	0.230397	0.223458	0.221836	0.241817	0.218504	0.22514	0.234784	0.235956	0.233826	0.254037	0.23327	0.226861	0.26625	0.231602	0.226789	0.247852	0.264243	0.265339	0.24796	0.255667	0.258814	0.239807	0.244666	0.263556	0.232798	0.23391	0.235557	0.292769	0.263	0.254635	0.246269	0.25973	0.302412
7825.41	0.296137	0.255396	0.22497	0.28898	0.255757	0.25664	0.252555	0.239068	0.2335	0.279184	0.276782	0.224573	0.214336	0.212992	0.226647	0.216134	0.230633	0.223705	0.222086	0.24208	0.218747	0.225389	0.235029	0.236211	0.234078	0.254314	0.233529	0.22712	0.266552	0.231851	0.227032	0.248133	0.264544	0.265647	0.248248	0.255948	0.259105	0.240065	0.244932	0.263849	0.233057	0.234164	0.235817	0.293111	0.263305	0.254936	0.246543	0.260029	0.30277
7821.44	0.296499	0.25568	0.225218	0.289323	0.256025	0.256931	0.252843	0.239331	0.233771	0.279514	0.277078	0.224814	0.214573	0.213217	0.226895	0.216367	0.230871	0.223953	0.222339	0.242346	0.218994	0.22564	0.235276	0.236468	0.234333	0.254593	0.233789	0.227381	0.266856	0.232103	0.227276	0.248415	0.264847	0.265958	0.248537	0.256231	0.259399	0.240324	0.2452	0.264145	0.233317	0.23442	0.236079	0.293456	0.263612	0.255239	0.246818	0.26033	0.30313
7817.47	0.296862	0.255964	0.225466	0.289667	0.256294	0.257223	0.253133	0.239595	0.234043	0.279845	0.277375	0.225056	0.214811	0.213443	0.227145	0.216601	0.231111	0.224203	0.222594	0.242613	0.219242	0.225893	0.235524	0.236727	0.234589	0.254873	0.234051	0.227643	0.267161	0.232355	0.227521	0.248699	0.265151	0.266268	0.248828	0.256515	0.259693	0.240583	0.245468	0.264441	0.233578	0.234677	0.236341	0.293802	0.263919	0.255543	0.247094	0.260631	0.303491
7813.49	0.297225	0.256248	0.225714	0.29001	0.256563	0.257516	0.253423	0.239859	0.234316	0.280177	0.277674	0.225299	0.215051	0.21367	0.227396	0.216836	0.231351	0.224453	0.222849	0.242881	0.21949	0.226146	0.235773	0.236986	0.234845	0.255153	0.234313	0.227905	0.267466	0.232607	0.227766	0.248982	0.265454	0.266579	0.249119	0.256799	0.259987	0.240843	0.245737	0.264738	0.233839	0.234934	0.236604	0.294147	0.264226	0.255847	0.24737	0.260933	0.303853
7809.52	0.297587	0.256531	0.225961	0.290352	0.25683	0.257807	0.253712	0.240122	0.234589	0.280508	0.277972	0.225541	0.215291	0.213897	0.227647	0.21707	0.231591	0.224704	0.223104	0.243148	0.219738	0.2264	0.236022	0.237245	0.235101	0.255432	0.234574	0.228166	0.26777	0.232858	0.22801	0.249264	0.265757	0.266889	0.249409	0.257082	0.26028	0.241102	0.246005	0.265033	0.2341	0.23519	0.236866	0.294491	0.264533	0.25615	0.247645	0.261233	0.304213
7805.55	0.297947	0.256812	0.226207	0.290692	0.257095	0.258097	0.253999	0.240384	0.234862	0.280837	0.278269	0.225782	0.21553	0.214124	0.227897	0.217304	0.231831	0.224953	0.223358	0.243415	0.219986	0.226652	0.236269	0.237503	0.235356	0.25571	0.234833	0.228425	0.268072	0.233107	0.228252	0.249546	0.266057	0.267196	0.249698	0.257364	0.26057	0.241359	0.24627	0.265326	0.234359	0.235445	0.237127	0.294832	0.264837	0.256451	0.247919	0.261532	0.304571
7801.58	0.298304	0.25709	0.22645	0.291029	0.257358	0.258385	0.254284	0.240643	0.235132	0.281163	0.278564	0.226021	0.215769	0.214349	0.228147	0.217536	0.232069	0.225202	0.223611	0.243681	0.220233	0.226904	0.236516	0.237759	0.23561	0.255985	0.235091	0.228682	0.268372	0.233355	0.228492	0.249825	0.266355	0.267501	0.249984	0.257642	0.260859	0.241614	0.246533	0.265617	0.234615	0.235697	0.237385	0.295171	0.265139	0.256749	0.248189	0.261828	0.304926
7797.61	0.298657	0.257365	0.226691	0.291363	0.257618	0.25867	0.254567	0.2409	0.235401	0.281487	0.278858	0.226258	0.216006	0.214573	0.228394	0.217766	0.232305	0.225449	0.223863	0.243944	0.220478	0.227154	0.23676	0.238014	0.235863	0.256258	0.235346	0.228937	0.268668	0.2336	0.22873	0.250102	0.26665	0.267803	0.250267	0.257918	0.261144	0.241867	0.246794	0.265905	0.234869	0.235947	0.23764	0.295507	0.265438	0.257044	0.248457	0.262121	0.305278
7793.63	0.299006	0.257636	0.226929	0.291694	0.257874	0.258951	0.254846	0.241153	0.235667	0.281808	0.279149	0.226493	0.216243	0.214795	0.22864	0.217994	0.232539	0.225694	0.224113	0.244205	0.220722	0.227402	0.237003	0.238266	0.236113	0.256527	0.235598	0.229188	0.26896	0.233842	0.228965	0.250375	0.266941	0.268101	0.250546	0.25819	0.261426	0.242115	0.247051	0.266189	0.23512	0.236194	0.237893	0.295839	0.265733	0.257336	0.248721	0.262411	0.305626
7789.66	0.299352	0.257905	0.227163	0.29202	0.258126	0.259229	0.255123	0.241404	0.23593	0.282126	0.279438	0.226725	0.216479	0.215015	0.228885	0.218221	0.232772	0.225938	0.224362	0.244465	0.220964	0.227648	0.237244	0.238517	0.236361	0.256793	0.235848	0.229436	0.269249	0.234081	0.229197	0.250646	0.267229	0.268396	0.250823	0.258459	0.261704	0.242361	0.247306	0.26647	0.235369	0.236439	0.238142	0.296167	0.266025	0.257624	0.248982	0.262698	0.305969
7785.69	0.299692	0.258169	0.227395	0.292343	0.258374	0.259503	0.255397	0.241652	0.236192	0.282441	0.279725	0.226955	0.216713	0.215233	0.229128	0.218445	0.233002	0.226179	0.224609	0.244722	0.221205	0.227893	0.237482	0.238765	0.236607	0.257056	0.236095	0.229682	0.269535	0.234317	0.229426	0.250914	0.267514	0.268687	0.251096	0.258724	0.261979	0.242604	0.247557	0.266748	0.235614	0.23668	0.238389	0.296491	0.266313	0.257909	0.24924	0.26298	0.306309
7781.72	0.300029	0.258431	0.227624	0.292662	0.258619	0.259774	0.255668	0.241897	0.236451	0.282753	0.280009	0.227182	0.216947	0.21545	0.229369	0.218667	0.23323	0.22642	0.224855	0.244978	0.221444	0.228136	0.23772	0.239012	0.23685	0.257315	0.236339	0.229924	0.269817	0.234549	0.229652	0.251179	0.267794	0.268974	0.251366	0.258986	0.262251	0.242843	0.247805	0.267021	0.235856	0.236918	0.238632	0.296811	0.266597	0.25819	0.249494	0.263259	0.306644
7777.75	0.300361	0.258688	0.227849	0.292976	0.25886	0.260041	0.255936	0.242139	0.236709	0.283062	0.280292	0.227407	0.21718	0.215665	0.229608	0.218887	0.233456	0.226658	0.2251	0.245231	0.221683	0.228378	0.237956	0.239257	0.237092	0.257572	0.236581	0.230163	0.270095	0.234779	0.229876	0.251441	0.268072	0.269258	0.251634	0.259245	0.262519	0.243079	0.248051	0.267291	0.236094	0.237153	0.238873	0.297127	0.266878	0.258468	0.249745	0.263535	0.306975
7773.77	0.30069	0.258943	0.228073	0.293288	0.259099	0.260306	0.256202	0.242378	0.236965	0.28337	0.280573	0.227631	0.217413	0.215878	0.229847	0.219106	0.233681	0.226896	0.225344	0.245483	0.22192	0.228619	0.238191	0.2395	0.237332	0.257825	0.23682	0.2304	0.27037	0.235006	0.230097	0.251701	0.268347	0.269538	0.251898	0.259501	0.262784	0.243313	0.248293	0.267558	0.236331	0.237386	0.239112	0.29744	0.267156	0.258743	0.249993	0.263808	0.307302
7769.8	0.301015	0.259195	0.228293	0.293596	0.259334	0.260568	0.256467	0.242615	0.23722	0.283675	0.280853	0.227853	0.217646	0.216091	0.230086	0.219324	0.233905	0.227133	0.225588	0.245733	0.222157	0.228859	0.238425	0.239743	0.237571	0.258076	0.237058	0.230635	0.270643	0.23523	0.230316	0.251958	0.268618	0.269815	0.25216	0.259755	0.263047	0.243544	0.248533	0.267823	0.236564	0.237617	0.239348	0.29775	0.267431	0.259015	0.250239	0.264078	0.307626
7765.83	0.301336	0.259444	0.228512	0.293902	0.259567	0.260827	0.256729	0.24285	0.237474	0.283978	0.281133	0.228073	0.217879	0.216304	0.230323	0.219541	0.234129	0.227369	0.225832	0.245983	0.222394	0.2291	0.238658	0.239985	0.237809	0.258325	0.237293	0.230868	0.270913	0.235453	0.230533	0.252214	0.268887	0.270089	0.252419	0.260006	0.263306	0.243773	0.24877	0.268084	0.236796	0.237845	0.239583	0.298057	0.267704	0.259285	0.250482	0.264346	0.307946
7761.86	0.301655	0.259691	0.228728	0.294204	0.259797	0.261084	0.25699	0.243083	0.237728	0.28428	0.281411	0.228292	0.218112	0.216515	0.230561	0.219756	0.234351	0.227604	0.226075	0.246231	0.22263	0.229339	0.238891	0.240226	0.238046	0.258571	0.237527	0.231098	0.27118	0.235672	0.230748	0.252467	0.269153	0.27036	0.252676	0.260254	0.263563	0.244	0.249005	0.268343	0.237025	0.238072	0.239815	0.29836	0.267973	0.259551	0.250723	0.26461	0.308263
7757.89	0.30197	0.259934	0.228942	0.294503	0.260025	0.261338	0.257249	0.243313	0.23798	0.28458	0.281688	0.22851	0.218345	0.216726	0.230797	0.219971	0.234572	0.227839	0.226318	0.246479	0.222865	0.229579	0.239123	0.240466	0.238282	0.258814	0.237758	0.231326	0.271445	0.23589	0.23096	0.252718	0.269417	0.270628	0.25293	0.260499	0.263817	0.244225	0.249238	0.2686	0.237252	0.238296	0.240045	0.298661	0.26824	0.259816	0.250961	0.264872	0.308577
7753.91	0.302282	0.260176	0.229154	0.2948	0.26025	0.26159	0.257506	0.243542	0.238232	0.284878	0.281965	0.228726	0.21858	0.216937	0.231034	0.220185	0.234792	0.228073	0.226561	0.246726	0.2231	0.229818	0.239355	0.240706	0.238518	0.259056	0.237989	0.231553	0.271707	0.236106	0.231171	0.252967	0.269678	0.270894	0.253183	0.260743	0.26407	0.244448	0.249468	0.268855	0.237477	0.238519	0.240274	0.298959	0.268505	0.260078	0.251197	0.265131	0.308888
7749.94	0.302593	0.260416	0.229365	0.295095	0.260474	0.261841	0.257763	0.24377	0.238483	0.285176	0.282242	0.228942	0.218815	0.217148	0.231271	0.220398	0.235013	0.228308	0.226805	0.246973	0.223335	0.230057	0.239587	0.240946	0.238754	0.259297	0.238218	0.231778	0.271968	0.236321	0.23138	0.253216	0.269938	0.271159	0.253434	0.260985	0.264321	0.24467	0.249698	0.269108	0.237702	0.238741	0.240502	0.299255	0.268769	0.260338	0.251433	0.265389	0.309198
7745.97	0.302903	0.260655	0.229575	0.295389	0.260697	0.262092	0.258019	0.243998	0.238736	0.285474	0.282519	0.229157	0.219051	0.21736	0.231509	0.220612	0.235234	0.228544	0.227049	0.247221	0.223571	0.230298	0.23982	0.241186	0.23899	0.259537	0.238447	0.232003	0.272228	0.236535	0.231589	0.253464	0.270197	0.271422	0.253685	0.261227	0.264571	0.244892	0.249927	0.269361	0.237925	0.238963	0.24073	0.29955	0.269032	0.260598	0.251667	0.265646	0.309506
7742	0.303214	0.260895	0.229786	0.295683	0.26092	0.262343	0.258276	0.244226	0.238989	0.285773	0.282798	0.229374	0.219289	0.217572	0.231749	0.220827	0.235457	0.22878	0.227296	0.24747	0.223809	0.230539	0.240054	0.241428	0.239228	0.259777	0.238676	0.232228	0.272488	0.236749	0.231799	0.253713	0.270456	0.271686	0.253936	0.261469	0.264822	0.245114	0.250157	0.269614	0.238149	0.239185	0.240958	0.299846	0.269294	0.260859	0.251901	0.265903	0.309814
7738.03	0.303525	0.261135	0.229998	0.295979	0.261143	0.262595	0.258535	0.244456	0.239244	0.286074	0.283078	0.229593	0.21953	0.217787	0.23199	0.221044	0.235681	0.229019	0.227545	0.247721	0.224048	0.230783	0.24029	0.241672	0.239467	0.260019	0.238907	0.232454	0.272749	0.236965	0.232009	0.253964	0.270717	0.27195	0.254189	0.261712	0.265074	0.245337	0.250387	0.269868	0.238375	0.239408	0.241187	0.300143	0.269558	0.26112	0.252136	0.266161	0.310124
7734.05	0.303839	0.261378	0.230211	0.296277	0.26137	0.262849	0.258797	0.244688	0.239502	0.286378	0.283363	0.229814	0.219775	0.218005	0.232235	0.221263	0.235909	0.229261	0.227797	0.247975	0.224291	0.23103	0.240529	0.241918	0.23971	0.260264	0.239141	0.232683	0.273014	0.237183	0.232222	0.254218	0.27098	0.272218	0.254445	0.261958	0.265329	0.245563	0.250621	0.270125	0.238602	0.239633	0.241419	0.300443	0.269825	0.261384	0.252374	0.266422	0.310436
7730.08	0.304159	0.261626	0.230429	0.296581	0.2616	0.263109	0.259065	0.244924	0.239765	0.286688	0.283652	0.23004	0.220024	0.218227	0.232485	0.221487	0.236141	0.229508	0.228053	0.248234	0.224539	0.231281	0.240774	0.24217	0.239957	0.260513	0.239379	0.232915	0.273283	0.237405	0.23244	0.254476	0.271248	0.272491	0.254706	0.262209	0.265588	0.245793	0.250859	0.270387	0.238834	0.239863	0.241655	0.300748	0.270097	0.261652	0.252616	0.266687	0.310754
7726.11	0.304486	0.26188	0.230653	0.296892	0.261837	0.263375	0.259338	0.245167	0.240034	0.287004	0.283949	0.230272	0.220279	0.218455	0.23274	0.221716	0.236379	0.22976	0.228316	0.2485	0.224793	0.231538	0.241025	0.242427	0.240211	0.260768	0.239624	0.233153	0.273559	0.237633	0.232663	0.254741	0.271523	0.27277	0.254973	0.262466	0.265854	0.246029	0.251103	0.270655	0.239073	0.240099	0.241898	0.301061	0.270375	0.261926	0.252865	0.266959	0.311079
7722.14	0.304824	0.262143	0.230885	0.297213	0.262083	0.263651	0.259622	0.245418	0.240312	0.287331	0.284256	0.230512	0.220542	0.218691	0.233004	0.221954	0.236626	0.230021	0.228586	0.248775	0.225056	0.231804	0.241284	0.242693	0.240474	0.261033	0.239877	0.233399	0.273844	0.23787	0.232895	0.255015	0.271808	0.273059	0.255249	0.262733	0.266129	0.246274	0.251357	0.270933	0.239319	0.240344	0.242148	0.301384	0.270662	0.26221	0.253122	0.26724	0.311415
7718.17	0.305175	0.262418	0.231127	0.297547	0.262341	0.263938	0.259917	0.245681	0.240601	0.28767	0.284576	0.230763	0.220815	0.218937	0.233278	0.222202	0.236883	0.230293	0.228867	0.249061	0.225328	0.23208	0.241555	0.24297	0.240747	0.26131	0.240141	0.233656	0.274142	0.238118	0.233138	0.2553	0.272105	0.27336	0.255537	0.263011	0.266416	0.246529	0.251621	0.271224	0.239577	0.240599	0.24241	0.301721	0.270962	0.262505	0.25339	0.267534	0.311765
7714.19	0.305544	0.262708	0.231382	0.297899	0.262615	0.264242	0.260227	0.245957	0.240904	0.288026	0.284912	0.231027	0.221101	0.219196	0.233566	0.222462	0.237154	0.230577	0.22916	0.249361	0.225613	0.23237	0.241839	0.243261	0.241034	0.261602	0.240418	0.233927	0.274456	0.23838	0.233394	0.2556	0.272417	0.273677	0.255839	0.263304	0.266719	0.246799	0.251901	0.271529	0.239849	0.240869	0.242686	0.302076	0.271277	0.262816	0.253674	0.267843	0.312134
7710.22	0.305934	0.263016	0.231653	0.298271	0.262906	0.264563	0.260556	0.246251	0.241223	0.288402	0.285267	0.231307	0.221403	0.219471	0.23387	0.222737	0.237441	0.230877	0.229469	0.249678	0.225914	0.232676	0.24214	0.243569	0.241338	0.261912	0.240713	0.234214	0.274788	0.238658	0.233666	0.255917	0.272749	0.274013	0.256159	0.263615	0.26704	0.247086	0.252197	0.271854	0.240137	0.241155	0.242979	0.302451	0.27161	0.263145	0.253974	0.26817	0.312524
7706.25	0.306349	0.263345	0.231943	0.298666	0.263219	0.264907	0.260905	0.246564	0.241562	0.2888	0.285645	0.231606	0.221721	0.219762	0.234191	0.22303	0.237746	0.231196	0.229796	0.250015	0.226232	0.233	0.24246	0.243895	0.241661	0.262244	0.241027	0.23452	0.275143	0.238955	0.233958	0.256255	0.273102	0.274371	0.2565	0.263947	0.267382	0.247393	0.252513	0.2722	0.240445	0.24146	0.243291	0.302851	0.271966	0.263495	0.254296	0.268519	0.31294
7702.28	0.306792	0.263699	0.232254	0.299089	0.263555	0.265274	0.261278	0.2469	0.241922	0.289225	0.286049	0.231926	0.22206	0.220074	0.234534	0.223343	0.238073	0.231535	0.230143	0.250375	0.22657	0.233345	0.242801	0.244244	0.242006	0.262599	0.241362	0.234848	0.275523	0.239275	0.23427	0.256617	0.27348	0.274753	0.256864	0.264304	0.267749	0.247722	0.252853	0.272571	0.240774	0.241788	0.243625	0.303278	0.272346	0.263869	0.25464	0.268893	0.313384
7698.31	0.307265	0.264079	0.232589	0.299542	0.263918	0.265668	0.261677	0.247261	0.242306	0.289678	0.286481	0.232268	0.22242	0.220407	0.2349	0.223678	0.238423	0.231897	0.230513	0.250759	0.226931	0.233713	0.243166	0.244617	0.242374	0.262981	0.241722	0.235199	0.27593	0.239618	0.234606	0.257004	0.273886	0.275164	0.257254	0.264687	0.268143	0.248076	0.253217	0.272969	0.241128	0.24214	0.243983	0.303735	0.272754	0.26427	0.25501	0.269293	0.31386
7694.33	0.30777	0.264487	0.232947	0.300027	0.264308	0.26609	0.262104	0.247647	0.242716	0.290162	0.286943	0.232635	0.222803	0.220764	0.23529	0.224036	0.238797	0.232283	0.230907	0.251169	0.227315	0.234105	0.243557	0.245016	0.242768	0.26339	0.242107	0.235575	0.276366	0.239987	0.234965	0.257417	0.27432	0.275602	0.257671	0.265097	0.268564	0.248457	0.253608	0.273395	0.241507	0.242517	0.244367	0.304224	0.27319	0.264698	0.255407	0.269722	0.314368
7690.36	0.308309	0.264924	0.233331	0.300544	0.264727	0.26654	0.262558	0.248061	0.243152	0.290676	0.287436	0.233027	0.223209	0.221144	0.235705	0.224419	0.239197	0.232694	0.231326	0.251607	0.227724	0.234522	0.243973	0.24544	0.243188	0.263828	0.242519	0.235976	0.276832	0.240381	0.23535	0.257859	0.274784	0.276071	0.258115	0.265537	0.269014	0.248864	0.254026	0.273851	0.241911	0.24292	0.244778	0.304746	0.273655	0.265155	0.255831	0.27018	0.31491
7686.39	0.308881	0.265389	0.23374	0.301094	0.265174	0.267019	0.263042	0.248501	0.243614	0.291223	0.28796	0.233443	0.22364	0.221548	0.236145	0.224826	0.239624	0.23313	0.231771	0.252072	0.228158	0.234965	0.244415	0.245893	0.243634	0.264294	0.242956	0.236403	0.277328	0.240801	0.235761	0.258329	0.275278	0.27657	0.258587	0.266005	0.269493	0.249298	0.254472	0.274337	0.242343	0.24335	0.245215	0.305301	0.27415	0.265641	0.256283	0.270667	0.315487
7682.42	0.309487	0.265884	0.234174	0.301677	0.26565	0.267527	0.263554	0.248969	0.244103	0.291801	0.288516	0.233886	0.224096	0.221977	0.236612	0.225258	0.240077	0.233592	0.23224	0.252565	0.228617	0.235433	0.244885	0.246372	0.244107	0.26479	0.24342	0.236856	0.277854	0.241248	0.236197	0.258827	0.275801	0.277099	0.259088	0.266502	0.270003	0.24976	0.254946	0.274853	0.242801	0.243807	0.245679	0.305889	0.274676	0.266156	0.256763	0.271185	0.316098
7678.45	0.310127	0.266408	0.234635	0.302293	0.266155	0.268065	0.264096	0.249464	0.24462	0.292412	0.289103	0.234354	0.224577	0.222431	0.237105	0.225715	0.240557	0.234081	0.232736	0.253087	0.229101	0.235928	0.245382	0.246879	0.244607	0.265314	0.243912	0.237335	0.278411	0.241721	0.23666	0.259353	0.276356	0.277659	0.259617	0.267029	0.270542	0.25025	0.255448	0.275399	0.243286	0.24429	0.246171	0.306512	0.275231	0.266701	0.257272	0.271732	0.316745
7674.47	0.310802	0.266961	0.235122	0.302943	0.266689	0.268633	0.264667	0.249987	0.245164	0.293055	0.289724	0.234849	0.225083	0.222911	0.237625	0.226198	0.241064	0.234596	0.233258	0.253636	0.229612	0.23645	0.245907	0.247414	0.245135	0.265868	0.24443	0.23784	0.278998	0.242221	0.237148	0.259909	0.276941	0.278249	0.260175	0.267586	0.271111	0.250768	0.255979	0.275976	0.243798	0.244801	0.24669	0.307168	0.275818	0.267276	0.257809	0.272309	0.317426
7670.5	0.311511	0.267544	0.235635	0.303627	0.267253	0.269231	0.265269	0.250537	0.245736	0.293732	0.290377	0.23537	0.225615	0.223415	0.238173	0.226706	0.241598	0.235137	0.233806	0.254214	0.230149	0.236998	0.24646	0.247977	0.245691	0.266451	0.244976	0.238372	0.279617	0.242748	0.237663	0.260494	0.277557	0.278871	0.260763	0.268172	0.27171	0.251314	0.256538	0.276584	0.244337	0.24534	0.247237	0.307859	0.276435	0.26788	0.258375	0.272917	0.318144
7666.53	0.312256	0.268157	0.236175	0.304346	0.267847	0.269858	0.265901	0.251116	0.246336	0.294442	0.291063	0.235918	0.226174	0.223945	0.238748	0.22724	0.24216	0.235706	0.234382	0.254821	0.230713	0.237574	0.247041	0.248569	0.246275	0.267064	0.245549	0.238931	0.280267	0.243302	0.238205	0.261108	0.278204	0.279524	0.261379	0.268788	0.27234	0.251889	0.257126	0.277223	0.244904	0.245905	0.247812	0.308585	0.277083	0.268515	0.25897	0.273556	0.318897
7662.56	0.313035	0.2688	0.236741	0.305098	0.268471	0.270516	0.266563	0.251722	0.246964	0.295185	0.291783	0.236492	0.226758	0.224501	0.23935	0.227799	0.24275	0.236302	0.234984	0.255457	0.231302	0.238177	0.247651	0.249189	0.246886	0.267706	0.24615	0.239516	0.280949	0.243883	0.238773	0.261752	0.278882	0.280208	0.262025	0.269435	0.273	0.25249	0.257743	0.277892	0.245498	0.246498	0.248414	0.309346	0.277763	0.269179	0.259594	0.274225	0.319685
7658.59	0.313849	0.269473	0.237334	0.305884	0.269124	0.271204	0.267255	0.252356	0.24762	0.295962	0.292536	0.237094	0.227369	0.225082	0.239979	0.228384	0.243367	0.236924	0.235614	0.256122	0.231918	0.238807	0.248289	0.249837	0.247526	0.268378	0.246778	0.240127	0.281662	0.244491	0.239368	0.262424	0.279592	0.280924	0.2627	0.270111	0.27369	0.25312	0.258389	0.278593	0.246119	0.247118	0.249044	0.310141	0.278473	0.269874	0.260247	0.274925	0.320509
7654.61	0.314698	0.270176	0.237952	0.306704	0.269807	0.271921	0.267976	0.253018	0.248303	0.296771	0.293321	0.237721	0.228005	0.225689	0.240635	0.228995	0.244011	0.237573	0.23627	0.256816	0.23256	0.239464	0.248955	0.250513	0.248194	0.269079	0.247433	0.240765	0.282405	0.245126	0.239988	0.263125	0.280331	0.281669	0.263404	0.270817	0.274411	0.253777	0.259062	0.279324	0.246766	0.247765	0.249702	0.310969	0.279213	0.270598	0.260929	0.275654	0.321367
7650.64	0.31558	0.270907	0.238596	0.307557	0.270519	0.272668	0.268726	0.253708	0.249014	0.297613	0.294139	0.238374	0.228667	0.22632	0.241318	0.22963	0.244683	0.238249	0.236952	0.257537	0.233228	0.240148	0.249648	0.251216	0.248889	0.269809	0.248116	0.241429	0.283179	0.245786	0.240634	0.263854	0.281101	0.282445	0.264137	0.271552	0.275161	0.254462	0.259763	0.280085	0.247441	0.248439	0.250386	0.311832	0.279984	0.271352	0.261638	0.276414	0.322261
7646.67	0.316495	0.271666	0.239264	0.308442	0.271258	0.273443	0.269504	0.254423	0.249751	0.298486	0.294987	0.239051	0.229352	0.226975	0.242026	0.230289	0.24538	0.238949	0.23766	0.258286	0.233921	0.240857	0.250367	0.251946	0.24961	0.270567	0.248823	0.242118	0.283983	0.246472	0.241305	0.26461	0.281901	0.28325	0.264897	0.272315	0.275939	0.255173	0.260492	0.280875	0.248141	0.249138	0.251097	0.312726	0.280784	0.272134	0.262374	0.277202	0.323189
7642.7	0.317441	0.272452	0.239956	0.309357	0.272025	0.274244	0.270308	0.255164	0.250512	0.299388	0.295864	0.239753	0.23006	0.227653	0.242758	0.230972	0.246101	0.239673	0.238391	0.259061	0.234637	0.24159	0.251111	0.252701	0.250356	0.271352	0.249556	0.242831	0.284815	0.247182	0.242	0.265393	0.282727	0.284083	0.265683	0.273105	0.276744	0.255909	0.261245	0.281693	0.248865	0.249863	0.251832	0.313651	0.281611	0.272942	0.263136	0.278018	0.324148
7638.73	0.318418	0.273264	0.240671	0.310301	0.272816	0.275071	0.271138	0.255928	0.251297	0.300318	0.296769	0.240476	0.23079	0.228352	0.243512	0.231675	0.246845	0.24042	0.239144	0.25986	0.235374	0.242345	0.251878	0.253479	0.251125	0.272162	0.250312	0.243567	0.285673	0.247914	0.242717	0.2662	0.28358	0.284943	0.266494	0.27392	0.277575	0.256669	0.262023	0.282538	0.249613	0.25061	0.252591	0.314605	0.282465	0.273777	0.263922	0.27886	0.325138
7634.75	0.319423	0.274099	0.241407	0.311274	0.273632	0.275923	0.271991	0.256715	0.252104	0.301275	0.297699	0.241221	0.23154	0.229071	0.244288	0.232399	0.24761	0.241187	0.239918	0.260681	0.236133	0.243122	0.252668	0.254279	0.251916	0.272997	0.251091	0.244324	0.286556	0.248668	0.243455	0.267031	0.284459	0.285828	0.267329	0.274759	0.27843	0.257452	0.262824	0.283408	0.250383	0.25138	0.253373	0.315587	0.283344	0.274635	0.264732	0.279726	0.326157
7630.78	0.320455	0.274958	0.242163	0.312272	0.27447	0.276798	0.272867	0.257523	0.252931	0.302256	0.298654	0.241986	0.232308	0.229808	0.245083	0.233141	0.248395	0.241975	0.240711	0.261525	0.23691	0.243918	0.253477	0.2551	0.252727	0.273855	0.25189	0.245102	0.287464	0.249443	0.244214	0.267885	0.28536	0.286737	0.268187	0.275622	0.279309	0.258256	0.263647	0.284301	0.251174	0.25217	0.254175	0.316596	0.284247	0.275517	0.265564	0.280616	0.327204
7626.81	0.321513	0.275838	0.242939	0.313296	0.27533	0.277695	0.273765	0.258351	0.253778	0.303261	0.299631	0.242769	0.233093	0.230563	0.245898	0.233901	0.249199	0.242781	0.241523	0.262388	0.237706	0.244733	0.254307	0.255941	0.253558	0.274735	0.25271	0.2459	0.288394	0.250239	0.244993	0.26876	0.286285	0.28767	0.269066	0.276506	0.28021	0.259082	0.264491	0.285217	0.251985	0.252981	0.254998	0.317631	0.285173	0.276421	0.266418	0.281528	0.328276
7622.84	0.322596	0.27674	0.243734	0.314344	0.27621	0.278614	0.274683	0.259199	0.254644	0.304289	0.300629	0.243571	0.233896	0.231335	0.246731	0.234679	0.250022	0.243605	0.242352	0.263271	0.238519	0.245565	0.255155	0.2568	0.254407	0.275637	0.253548	0.246717	0.289347	0.251054	0.245791	0.269655	0.287233	0.288625	0.269966	0.277412	0.281132	0.259927	0.265355	0.286155	0.252816	0.253811	0.255841	0.31869	0.28612	0.277347	0.267292	0.282461	0.329374
7618.87	0.323703	0.277662	0.244546	0.315416	0.277111	0.279553	0.27562	0.260066	0.255527	0.305339	0.301648	0.244391	0.234714	0.232124	0.24758	0.235472	0.250861	0.244446	0.243197	0.264173	0.239348	0.246415	0.25602	0.257676	0.255274	0.276558	0.254405	0.247552	0.290321	0.251887	0.246607	0.27057	0.288201	0.289601	0.270886	0.278339	0.282075	0.260792	0.266239	0.287114	0.253666	0.25466	0.256702	0.319773	0.287089	0.278293	0.268186	0.283416	0.330496
7614.89	0.324832	0.278604	0.245375	0.316509	0.278031	0.280512	0.276575	0.26095	0.256427	0.306408	0.302685	0.245226	0.235546	0.232926	0.248445	0.236281	0.251716	0.245302	0.244058	0.265091	0.240193	0.247279	0.256901	0.25857	0.256158	0.277499	0.255279	0.248405	0.291316	0.252738	0.247439	0.271504	0.289189	0.290598	0.271824	0.279285	0.283038	0.261674	0.267141	0.288093	0.254533	0.255526	0.257581	0.320878	0.288078	0.279259	0.269098	0.284391	0.331641
7610.92	0.325982	0.279563	0.24622	0.317622	0.278967	0.281489	0.277547	0.261851	0.257342	0.307496	0.30374	0.246077	0.23639	0.233743	0.249324	0.237104	0.252586	0.246172	0.244932	0.266024	0.241051	0.248158	0.257797	0.259478	0.257056	0.278456	0.256169	0.249273	0.292328	0.253606	0.248287	0.272455	0.290196	0.291613	0.27278	0.280249	0.284019	0.262573	0.268059	0.28909	0.255416	0.256409	0.258475	0.322003	0.289085	0.280242	0.270027	0.285383	0.332807
7606.95	0.32715	0.280539	0.247078	0.318754	0.279919	0.282481	0.278534	0.262766	0.25827	0.308599	0.30481	0.24694	0.237246	0.234571	0.250215	0.237938	0.253468	0.247054	0.245819	0.266971	0.241921	0.249049	0.258706	0.260399	0.257967	0.27943	0.257073	0.250155	0.293357	0.254487	0.249148	0.27342	0.291219	0.292644	0.27375	0.281228	0.285015	0.263486	0.268992	0.290102	0.256313	0.257305	0.259384	0.323146	0.290108	0.281241	0.270971	0.286391	0.333992
7602.98	0.328335	0.281528	0.247949	0.319901	0.280884	0.283487	0.279534	0.263693	0.259209	0.309717	0.305893	0.247815	0.238112	0.235409	0.251116	0.238783	0.254362	0.247947	0.246716	0.26793	0.242801	0.249951	0.259625	0.261332	0.25889	0.280416	0.257989	0.251049	0.2944	0.255382	0.250021	0.274399	0.292256	0.293689	0.274734	0.282221	0.286025	0.264412	0.269939	0.291129	0.257224	0.258215	0.260305	0.324306	0.291145	0.282255	0.271929	0.287414	0.335194
7599.01	0.329532	0.282529	0.248829	0.32106	0.28186	0.284504	0.280544	0.264631	0.260158	0.310846	0.306987	0.248699	0.238985	0.236256	0.252026	0.239637	0.255264	0.248848	0.247621	0.268898	0.24369	0.250861	0.260553	0.262274	0.259821	0.281414	0.258916	0.251953	0.295454	0.256286	0.250904	0.275389	0.293305	0.294746	0.275728	0.283225	0.287046	0.265348	0.270895	0.292166	0.258143	0.259134	0.261235	0.325477	0.292193	0.283279	0.272897	0.288447	0.336408
7595.03	0.330738	0.283537	0.249716	0.322228	0.282843	0.285528	0.281561	0.265575	0.261112	0.311982	0.308086	0.249589	0.239863	0.237108	0.252942	0.240496	0.256172	0.249755	0.248531	0.269873	0.244584	0.251776	0.261486	0.263222	0.260758	0.282419	0.259849	0.252864	0.296517	0.257197	0.251793	0.276386	0.294361	0.295811	0.27673	0.284236	0.288075	0.266291	0.271859	0.293211	0.25907	0.260059	0.262173	0.326658	0.293249	0.28431	0.273873	0.289488	0.337632
7591.06	0.331949	0.284549	0.250606	0.3234	0.283829	0.286556	0.282582	0.266522	0.262069	0.313123	0.309189	0.250482	0.240744	0.237963	0.25386	0.241358	0.257083	0.250665	0.249444	0.27085	0.245481	0.252694	0.262422	0.264173	0.261698	0.283427	0.260785	0.253779	0.297583	0.258111	0.252685	0.277387	0.295422	0.296881	0.277736	0.285252	0.289107	0.267238	0.272826	0.294261	0.260001	0.260989	0.263114	0.327843	0.294309	0.285346	0.274853	0.290533	0.338861
7587.09	0.333162	0.285561	0.251497	0.324574	0.284816	0.287585	0.283604	0.26747	0.263027	0.314264	0.310292	0.251376	0.241625	0.238819	0.254778	0.24222	0.257994	0.251576	0.250358	0.271827	0.246378	0.253613	0.263359	0.265124	0.262639	0.284437	0.261723	0.254694	0.298651	0.259026	0.253579	0.278389	0.296483	0.297951	0.278743	0.286269	0.290141	0.268186	0.273795	0.295311	0.260932	0.261919	0.264057	0.329029	0.29537	0.286383	0.275834	0.291579	0.340091
7583.12	0.334373	0.286572	0.252385	0.325745	0.285801	0.288612	0.284624	0.268416	0.263982	0.315402	0.311393	0.252268	0.242504	0.239672	0.255695	0.24308	0.258903	0.252485	0.25127	0.272802	0.247274	0.254529	0.264293	0.266073	0.263577	0.285444	0.262659	0.255608	0.299717	0.259939	0.25447	0.279389	0.297543	0.29902	0.279748	0.287283	0.291173	0.269133	0.274762	0.296359	0.261862	0.262848	0.264998	0.330213	0.29643	0.287418	0.276813	0.292623	0.341319
7579.15	0.335578	0.287578	0.253269	0.326911	0.286781	0.289634	0.285638	0.269357	0.264933	0.316535	0.312488	0.253156	0.243379	0.240522	0.256607	0.243936	0.259808	0.253389	0.252177	0.273772	0.248165	0.255441	0.265223	0.267018	0.264511	0.286446	0.26359	0.256517	0.300777	0.260847	0.255357	0.280385	0.298596	0.300082	0.280748	0.288292	0.292199	0.270074	0.275723	0.297401	0.262787	0.263771	0.265933	0.33139	0.297484	0.288448	0.277786	0.293662	0.34254
7575.17	0.336773	0.288575	0.254145	0.328066	0.287751	0.290647	0.286644	0.27029	0.265877	0.317657	0.313574	0.254036	0.244247	0.241365	0.257511	0.244785	0.260704	0.254287	0.253077	0.274735	0.249049	0.256346	0.266145	0.267955	0.265436	0.28744	0.264512	0.257417	0.301827	0.261746	0.256237	0.281371	0.299641	0.301135	0.281739	0.289292	0.293217	0.271007	0.276676	0.298434	0.263705	0.264687	0.266861	0.332557	0.298528	0.289469	0.27875	0.294691	0.343751
7571.2	0.337954	0.28956	0.255011	0.329209	0.288709	0.291648	0.287639	0.271212	0.26681	0.318768	0.314648	0.254906	0.245106	0.242198	0.258406	0.245624	0.261591	0.255175	0.253968	0.275686	0.249924	0.257241	0.267058	0.268882	0.266353	0.288421	0.265425	0.258307	0.302866	0.262635	0.257106	0.282347	0.300674	0.302176	0.282719	0.29028	0.294223	0.271929	0.277618	0.299456	0.264611	0.265592	0.267778	0.333711	0.299561	0.290478	0.279703	0.295709	0.344947
7567.23	0.339118	0.29053	0.255864	0.330335	0.289653	0.292636	0.288621	0.272121	0.267732	0.319864	0.315708	0.255763	0.245955	0.243021	0.25929	0.246452	0.262466	0.256052	0.254847	0.276626	0.250788	0.258125	0.267959	0.269797	0.267257	0.289389	0.266324	0.259185	0.303889	0.263511	0.257962	0.283308	0.301692	0.303202	0.283685	0.291254	0.295214	0.272838	0.278545	0.300462	0.265505	0.266484	0.268683	0.334848	0.300579	0.291473	0.280642	0.296712	0.346127
7563.26	0.340263	0.291485	0.256702	0.331443	0.29058	0.293606	0.289586	0.273016	0.26864	0.320942	0.316752	0.256607	0.246791	0.243832	0.26016	0.247268	0.263326	0.256915	0.255714	0.277551	0.251639	0.258995	0.268845	0.270697	0.268147	0.290341	0.267209	0.260048	0.304896	0.264371	0.258804	0.284254	0.302693	0.304211	0.284636	0.292211	0.296188	0.273731	0.279457	0.301452	0.266384	0.267362	0.269572	0.335966	0.30158	0.292451	0.281565	0.297698	0.347287
7559.29	0.341386	0.29242	0.257524	0.332529	0.291488	0.294558	0.290534	0.273892	0.269531	0.322001	0.317776	0.257435	0.247613	0.244628	0.261015	0.248068	0.264171	0.257762	0.256565	0.278459	0.252475	0.25985	0.269716	0.271581	0.269021	0.291273	0.268076	0.260895	0.305883	0.265215	0.259629	0.285181	0.303674	0.3052	0.285568	0.293149	0.297143	0.274607	0.280351	0.302423	0.267245	0.268222	0.270444	0.337063	0.302561	0.293411	0.282469	0.298665	0.348424
7555.31	0.342485	0.293334	0.258328	0.333593	0.292376	0.29549	0.291462	0.274751	0.270405	0.323039	0.318779	0.258246	0.24842	0.245408	0.261853	0.248852	0.265	0.258593	0.257401	0.279349	0.253296	0.260688	0.270569	0.272448	0.269877	0.292186	0.268926	0.261723	0.306849	0.266041	0.260436	0.286089	0.304634	0.306168	0.28648	0.294068	0.298078	0.275463	0.281226	0.303373	0.268088	0.269064	0.271298	0.338137	0.303522	0.29435	0.283355	0.299611	0.349538
7551.34	0.34356	0.294228	0.259114	0.334632	0.293243	0.2964	0.29237	0.275589	0.271261	0.324055	0.31976	0.259039	0.249211	0.246172	0.262674	0.249619	0.26581	0.259407	0.258219	0.280221	0.2541	0.26151	0.271404	0.273296	0.270716	0.293078	0.269756	0.262533	0.307792	0.266848	0.261225	0.286976	0.305571	0.307114	0.287372	0.294965	0.298991	0.276301	0.282081	0.304301	0.268912	0.269886	0.272133	0.339186	0.30446	0.295268	0.28422	0.300535	0.350626
7547.37	0.344607	0.295099	0.259879	0.335646	0.294087	0.297287	0.293257	0.276407	0.272098	0.325047	0.320718	0.259813	0.249985	0.246919	0.263477	0.250368	0.266601	0.260203	0.25902	0.281073	0.254887	0.262312	0.27222	0.274124	0.271534	0.293948	0.270567	0.263323	0.308713	0.267635	0.261993	0.287843	0.306486	0.308037	0.288243	0.29584	0.299881	0.277117	0.282914	0.305206	0.269715	0.270689	0.272947	0.340209	0.305375	0.296164	0.285063	0.301437	0.351687
7543.4	0.345628	0.295947	0.260625	0.336633	0.294908	0.298151	0.29412	0.277202	0.272914	0.326014	0.321651	0.260567	0.250741	0.247647	0.264261	0.251099	0.267372	0.260979	0.259802	0.281904	0.255654	0.263096	0.273015	0.274932	0.272332	0.294795	0.271356	0.264093	0.309609	0.2684	0.262742	0.288688	0.307377	0.308936	0.289091	0.296692	0.300747	0.277912	0.283726	0.306087	0.270498	0.27147	0.27374	0.341206	0.306266	0.297036	0.285884	0.302315	0.35272
7539.43	0.34662	0.296771	0.261349	0.337592	0.295704	0.298991	0.29496	0.277975	0.273709	0.326955	0.322559	0.2613	0.251478	0.248356	0.265024	0.251809	0.268122	0.261735	0.260564	0.282713	0.256403	0.263859	0.27379	0.275718	0.273108	0.295617	0.272124	0.26484	0.31048	0.269144	0.263469	0.289509	0.308243	0.309809	0.289916	0.29752	0.301589	0.278685	0.284514	0.306944	0.271258	0.272229	0.27451	0.342175	0.307133	0.297885	0.286682	0.303169	0.353725
7535.45	0.347584	0.29757	0.262052	0.338525	0.296476	0.299807	0.295777	0.278726	0.274482	0.327869	0.323442	0.262013	0.252195	0.249046	0.265767	0.252499	0.268851	0.262471	0.261306	0.2835	0.257131	0.264602	0.274543	0.276483	0.273863	0.296416	0.27287	0.265567	0.311325	0.269867	0.264174	0.290308	0.309084	0.310657	0.290717	0.298323	0.302406	0.279435	0.285279	0.307775	0.271997	0.272966	0.275259	0.343116	0.307974	0.298709	0.287457	0.303998	0.354701
7531.48	0.348519	0.298345	0.262733	0.339429	0.297223	0.300598	0.296569	0.279453	0.275232	0.328757	0.324299	0.262704	0.252893	0.249715	0.266489	0.253169	0.269559	0.263185	0.262027	0.284264	0.257838	0.265323	0.275273	0.277226	0.274596	0.29719	0.273594	0.266271	0.312144	0.270566	0.264858	0.291082	0.309899	0.311479	0.291494	0.299101	0.303198	0.280162	0.286021	0.30858	0.272712	0.27368	0.275985	0.344028	0.308789	0.299508	0.288208	0.304801	0.355647
7527.51	0.349424	0.299095	0.263393	0.340304	0.297946	0.301364	0.297336	0.280157	0.27596	0.329617	0.325129	0.263374	0.25357	0.250364	0.267188	0.253818	0.270243	0.263878	0.262727	0.285004	0.258525	0.266022	0.275981	0.277945	0.275306	0.297939	0.274295	0.266953	0.312938	0.271243	0.265519	0.291833	0.310689	0.312275	0.292248	0.299855	0.303965	0.280866	0.286738	0.309359	0.273405	0.274372	0.276688	0.344912	0.309578	0.300282	0.288934	0.30558	0.356564
7523.54	0.3503	0.299818	0.264029	0.34115	0.298642	0.302104	0.298078	0.280837	0.276665	0.330449	0.325931	0.26402	0.254224	0.250991	0.267865	0.254445	0.270905	0.264549	0.263405	0.285721	0.259189	0.266699	0.276665	0.27864	0.275993	0.298663	0.274972	0.267612	0.313704	0.271897	0.266157	0.292558	0.311451	0.313043	0.292976	0.300582	0.304705	0.281545	0.287431	0.310112	0.274075	0.27504	0.277367	0.345766	0.310341	0.30103	0.289636	0.306332	0.35745
7519.57	0.351145	0.300515	0.264643	0.341967	0.299312	0.302818	0.298794	0.281492	0.277345	0.331251	0.326706	0.264644	0.254857	0.251597	0.268519	0.25505	0.271543	0.265196	0.264059	0.286412	0.259831	0.267352	0.277325	0.279312	0.276656	0.29936	0.275626	0.268247	0.314443	0.272527	0.266772	0.293258	0.312186	0.313784	0.293678	0.301283	0.305419	0.282199	0.288099	0.310838	0.27472	0.275684	0.278021	0.346591	0.311076	0.301751	0.290312	0.307058	0.358305
7515.59	0.351958	0.301186	0.265232	0.342753	0.299955	0.303504	0.299483	0.282122	0.278001	0.332024	0.327451	0.265244	0.255467	0.25218	0.269148	0.255632	0.272156	0.265819	0.26469	0.287078	0.260449	0.26798	0.27796	0.279957	0.277293	0.300031	0.276254	0.268858	0.315153	0.273132	0.267362	0.293931	0.312893	0.314497	0.294355	0.301957	0.306106	0.282828	0.288741	0.311535	0.275341	0.276303	0.278651	0.347384	0.311783	0.302446	0.290961	0.307756	0.359127
7511.62	0.35274	0.301828	0.265797	0.343507	0.30057	0.304163	0.300145	0.282725	0.278631	0.332767	0.328166	0.265819	0.256054	0.25274	0.269752	0.25619	0.272744	0.266418	0.265296	0.287717	0.261043	0.268584	0.278569	0.280577	0.277905	0.300674	0.276858	0.269445	0.315835	0.273712	0.267929	0.294577	0.313571	0.315181	0.295004	0.302603	0.306764	0.283431	0.289356	0.312204	0.275937	0.276897	0.279256	0.348146	0.312462	0.303113	0.291584	0.308425	0.359917
7507.65	0.353489	0.302443	0.266338	0.34423	0.301157	0.304793	0.300778	0.283302	0.279235	0.333478	0.328849	0.26637	0.256616	0.253276	0.27033	0.256724	0.273306	0.266991	0.265877	0.288329	0.261612	0.269161	0.279151	0.28117	0.27849	0.301289	0.277436	0.270007	0.316487	0.274266	0.26847	0.295196	0.31422	0.315836	0.295625	0.303221	0.307393	0.284008	0.289945	0.312844	0.276507	0.277465	0.279834	0.348874	0.313112	0.303752	0.29218	0.309066	0.360673
7503.68	0.354205	0.303029	0.266853	0.34492	0.301716	0.305395	0.301384	0.283853	0.279814	0.334159	0.329501	0.266895	0.257154	0.253788	0.270882	0.257234	0.273842	0.267539	0.266432	0.288913	0.262157	0.269714	0.279707	0.281737	0.279049	0.301876	0.277987	0.270543	0.31711	0.274795	0.268986	0.295787	0.31484	0.316462	0.296219	0.303811	0.307994	0.284558	0.290506	0.313455	0.277051	0.278008	0.280386	0.349571	0.313732	0.304362	0.292748	0.309677	0.361396
7499.71	0.354889	0.303588	0.267344	0.345579	0.302247	0.305969	0.301961	0.284378	0.280366	0.334808	0.330123	0.267396	0.257668	0.254277	0.271409	0.25772	0.274353	0.268062	0.266962	0.289471	0.262676	0.270241	0.280237	0.282278	0.279582	0.302436	0.278514	0.271055	0.317705	0.275299	0.269478	0.296352	0.315431	0.317059	0.296787	0.304373	0.308567	0.285083	0.291041	0.314037	0.277571	0.278526	0.280912	0.350235	0.314324	0.304946	0.29329	0.310261	0.362085
7495.73	0.355541	0.304119	0.267811	0.346206	0.302751	0.306516	0.302511	0.284877	0.280893	0.335426	0.330712	0.267873	0.258158	0.254742	0.27191	0.258182	0.274837	0.26856	0.267468	0.290001	0.26317	0.270742	0.28074	0.282792	0.280089	0.302967	0.279015	0.271542	0.31827	0.275778	0.269945	0.296889	0.315994	0.317628	0.297326	0.304908	0.309112	0.285581	0.291549	0.31459	0.278065	0.279018	0.281413	0.350867	0.314887	0.305501	0.293805	0.310816	0.362741
7491.76	0.35616	0.304622	0.268254	0.346802	0.303227	0.307034	0.303033	0.28535	0.281394	0.336013	0.33127	0.268324	0.258623	0.255183	0.272386	0.25862	0.275296	0.269032	0.267947	0.290503	0.26364	0.271218	0.281217	0.28328	0.28057	0.303471	0.27949	0.272004	0.318806	0.276231	0.270387	0.297399	0.316527	0.318167	0.297839	0.305415	0.309629	0.286054	0.29203	0.315115	0.278534	0.279484	0.281888	0.351467	0.315422	0.306029	0.294292	0.311342	0.363364
7487.79	0.356747	0.305098	0.268672	0.347366	0.303675	0.307525	0.303528	0.285797	0.281868	0.33657	0.331797	0.268752	0.259064	0.255601	0.272836	0.259033	0.275729	0.26948	0.268402	0.290979	0.264085	0.271669	0.281667	0.283741	0.281025	0.303947	0.279939	0.272441	0.319313	0.27666	0.270805	0.297881	0.317032	0.318678	0.298325	0.305894	0.310117	0.286501	0.292484	0.315611	0.278977	0.279925	0.282337	0.352035	0.315927	0.306529	0.294753	0.31184	0.363955
7483.82	0.357302	0.305547	0.269066	0.3479	0.304097	0.30799	0.303996	0.286219	0.282318	0.337096	0.332294	0.269155	0.259482	0.255996	0.273261	0.259424	0.276138	0.269903	0.268832	0.291427	0.264505	0.272094	0.282092	0.284177	0.281455	0.304396	0.280364	0.272855	0.319791	0.277064	0.271199	0.298338	0.31751	0.31916	0.298784	0.306347	0.310578	0.286923	0.292913	0.316079	0.279397	0.280341	0.282762	0.352571	0.316406	0.307002	0.295189	0.31231	0.364513
7479.85	0.357826	0.30597	0.269437	0.348404	0.304492	0.308428	0.304438	0.286617	0.282743	0.337592	0.332761	0.269534	0.259876	0.256369	0.273661	0.259791	0.276522	0.270302	0.269238	0.29185	0.264902	0.272496	0.282491	0.284587	0.28186	0.304819	0.280765	0.273245	0.320243	0.277444	0.271569	0.298768	0.31796	0.319615	0.299218	0.306773	0.311012	0.28732	0.293316	0.316521	0.279793	0.280733	0.283162	0.353078	0.316857	0.30745	0.295598	0.312754	0.36504
7475.87	0.358321	0.306367	0.269785	0.348878	0.304861	0.30884	0.304855	0.28699	0.283143	0.33806	0.333199	0.269891	0.260248	0.25672	0.274037	0.260137	0.276882	0.270678	0.269621	0.292248	0.265277	0.272874	0.282865	0.284973	0.282241	0.305216	0.281141	0.273612	0.320667	0.277802	0.271916	0.299173	0.318383	0.320044	0.299627	0.307174	0.31142	0.287693	0.293695	0.316936	0.280165	0.2811	0.283538	0.353554	0.317282	0.307871	0.295984	0.313172	0.365536
7471.9	0.358787	0.30674	0.270112	0.349325	0.305206	0.309228	0.305247	0.28734	0.283521	0.3385	0.333609	0.270226	0.260598	0.257051	0.274391	0.260461	0.277219	0.271031	0.269981	0.292621	0.265629	0.27323	0.283217	0.285335	0.2826	0.305589	0.281495	0.273957	0.321065	0.278136	0.272241	0.299553	0.318781	0.320447	0.300011	0.30755	0.311803	0.288043	0.29405	0.317325	0.280515	0.281445	0.283892	0.354002	0.317681	0.308268	0.296345	0.313564	0.366004
7467.93	0.359225	0.307089	0.270417	0.349745	0.305527	0.309591	0.305615	0.287668	0.283876	0.338913	0.333992	0.27054	0.260927	0.257361	0.274721	0.260765	0.277533	0.271362	0.270319	0.292971	0.26596	0.273563	0.283546	0.285674	0.282936	0.305937	0.281826	0.274281	0.321438	0.27845	0.272545	0.29991	0.319153	0.320825	0.300372	0.307902	0.312161	0.288371	0.294382	0.31769	0.280843	0.281768	0.284223	0.354423	0.318055	0.30864	0.296683	0.313931	0.366443
7463.96	0.359636	0.307415	0.270703	0.350138	0.305825	0.309932	0.30596	0.287974	0.284209	0.339301	0.334349	0.270834	0.261236	0.257651	0.275031	0.261049	0.277827	0.271672	0.270636	0.293298	0.266271	0.273876	0.283854	0.285991	0.28325	0.306263	0.282136	0.274585	0.321786	0.278742	0.272829	0.300244	0.319502	0.321178	0.30071	0.30823	0.312495	0.288676	0.294692	0.31803	0.28115	0.282069	0.284532	0.354816	0.318405	0.308989	0.296999	0.314275	0.366855
7459.99	0.360021	0.307718	0.270968	0.350505	0.3061	0.31025	0.306283	0.288259	0.284522	0.339663	0.334682	0.271109	0.261526	0.257923	0.27532	0.261313	0.278099	0.271962	0.270932	0.293603	0.266562	0.274169	0.28414	0.286287	0.283543	0.306566	0.282425	0.274868	0.322112	0.279014	0.273092	0.300556	0.319827	0.321508	0.301026	0.308536	0.312806	0.288961	0.29498	0.318348	0.281437	0.28235	0.284821	0.355184	0.318732	0.309316	0.297293	0.314596	0.36724
7456.01	0.360382	0.308001	0.271215	0.350849	0.306355	0.310548	0.306585	0.288526	0.284817	0.340002	0.334992	0.271365	0.261799	0.258178	0.27559	0.261561	0.278353	0.272234	0.271211	0.293889	0.266836	0.274443	0.284408	0.286564	0.283818	0.306849	0.282695	0.275134	0.322416	0.279267	0.273337	0.300847	0.32013	0.321816	0.301322	0.308821	0.313096	0.289226	0.295248	0.318643	0.281704	0.282612	0.285091	0.355528	0.319037	0.309621	0.297566	0.314896	0.3676
7452.04	0.360719	0.308265	0.271445	0.351171	0.306591	0.310827	0.30687	0.288774	0.285094	0.340321	0.335282	0.271605	0.262056	0.258417	0.275843	0.261792	0.27859	0.272489	0.271473	0.294156	0.267093	0.274701	0.284658	0.286823	0.284075	0.307112	0.282947	0.275382	0.3227	0.279502	0.273565	0.301121	0.320414	0.322105	0.301599	0.309087	0.313367	0.289473	0.295498	0.318919	0.281954	0.282856	0.285342	0.355849	0.319322	0.309907	0.297821	0.315177	0.367937
7448.07	0.361036	0.308511	0.27166	0.351472	0.306809	0.311088	0.307137	0.289006	0.285357	0.340621	0.335553	0.27183	0.2623	0.258642	0.276081	0.262009	0.278811	0.27273	0.27172	0.294407	0.267335	0.274944	0.284892	0.287067	0.284316	0.307358	0.283184	0.275614	0.322966	0.279722	0.273778	0.301377	0.320679	0.322374	0.301859	0.309335	0.313619	0.289704	0.295731	0.319176	0.282188	0.283085	0.285578	0.35615	0.319588	0.310175	0.298059	0.315439	0.368253
7444.1	0.361333	0.308741	0.27186	0.351755	0.307012	0.311334	0.307389	0.289224	0.285606	0.340903	0.335808	0.272041	0.262532	0.258855	0.276306	0.262213	0.279018	0.272957	0.271954	0.294643	0.267565	0.275174	0.285113	0.287297	0.284544	0.307588	0.283405	0.275831	0.323215	0.279927	0.273976	0.301618	0.320927	0.322627	0.302104	0.309566	0.313855	0.289919	0.295948	0.319417	0.282408	0.283299	0.285799	0.356432	0.319837	0.310427	0.298281	0.315684	0.36855
7440.13	0.361613	0.308955	0.272046	0.352021	0.307199	0.311564	0.307627	0.289427	0.285842	0.34117	0.336049	0.27224	0.262754	0.259056	0.276518	0.262405	0.279214	0.273172	0.272176	0.294866	0.267782	0.275392	0.28532	0.287515	0.284759	0.307802	0.283613	0.276035	0.323448	0.280118	0.274161	0.301845	0.321159	0.322863	0.302333	0.309782	0.314076	0.29012	0.296151	0.319643	0.282613	0.2835	0.286005	0.356697	0.320071	0.310663	0.298488	0.315914	0.368828
7436.15	0.361875	0.309155	0.27222	0.35227	0.307373	0.311781	0.307853	0.289618	0.286068	0.341424	0.336276	0.272428	0.262968	0.259248	0.276721	0.262588	0.279398	0.273376	0.272388	0.295078	0.26799	0.2756	0.285517	0.287721	0.284963	0.308002	0.283809	0.276226	0.323666	0.280296	0.274334	0.302058	0.321377	0.323085	0.302548	0.309984	0.314283	0.290308	0.296341	0.319854	0.282806	0.283688	0.286199	0.356944	0.320289	0.310885	0.298681	0.316129	0.369089
7432.18	0.362121	0.309341	0.272382	0.352503	0.307534	0.311984	0.308066	0.289796	0.286285	0.341665	0.336492	0.272606	0.263175	0.259431	0.276914	0.262761	0.279573	0.273571	0.272591	0.295279	0.268188	0.275799	0.285704	0.287918	0.285157	0.308188	0.283993	0.276405	0.323869	0.280462	0.274494	0.302258	0.321581	0.323292	0.30275	0.310173	0.314476	0.290483	0.296517	0.320051	0.282986	0.283864	0.286381	0.357176	0.320493	0.311093	0.298861	0.31633	0.369333
7428.21	0.362351	0.309514	0.272533	0.352721	0.307682	0.312175	0.308269	0.289964	0.286493	0.341895	0.336699	0.272774	0.263377	0.259607	0.2771	0.262927	0.27974	0.273758	0.272788	0.295471	0.26838	0.27599	0.285883	0.288106	0.285343	0.308362	0.284166	0.276572	0.324058	0.280616	0.274643	0.302447	0.321771	0.323485	0.302939	0.310348	0.314656	0.290646	0.296681	0.320234	0.283154	0.284029	0.286551	0.357392	0.320683	0.311287	0.299028	0.316518	0.369562
7424.24	0.362567	0.309675	0.272674	0.352926	0.307818	0.312354	0.308463	0.290122	0.286696	0.342116	0.336899	0.272936	0.263577	0.259778	0.277281	0.263086	0.279901	0.273939	0.27298	0.295657	0.268567	0.276177	0.286057	0.288287	0.285523	0.308524	0.284329	0.276728	0.324235	0.280759	0.274782	0.302625	0.32195	0.323665	0.303117	0.310512	0.314824	0.290799	0.296835	0.320406	0.283311	0.284184	0.286711	0.357596	0.320862	0.31147	0.299184	0.316694	0.369776
7420.27	0.36277	0.309826	0.272805	0.353119	0.307945	0.312524	0.30865	0.290273	0.286894	0.342332	0.337094	0.273092	0.263776	0.259946	0.277459	0.263242	0.280058	0.274117	0.27317	0.295838	0.268751	0.27636	0.286227	0.288465	0.285699	0.308677	0.284485	0.276876	0.324401	0.280894	0.274913	0.302795	0.322118	0.323835	0.303287	0.310665	0.314982	0.290944	0.296979	0.320568	0.283459	0.28433	0.286863	0.357787	0.32103	0.311642	0.299331	0.316859	0.369978
7416.29	0.362963	0.309968	0.27293	0.353302	0.308064	0.312686	0.308831	0.290417	0.287091	0.342543	0.337289	0.273244	0.263979	0.260112	0.277637	0.263396	0.280214	0.274293	0.273361	0.296017	0.268935	0.276543	0.286397	0.288641	0.285873	0.308822	0.284635	0.277016	0.324558	0.281021	0.275037	0.302957	0.322277	0.323994	0.303448	0.31081	0.315131	0.291081	0.297116	0.320721	0.2836	0.284469	0.287009	0.357969	0.321189	0.311805	0.299468	0.317016	0.37017
7412.32	0.363146	0.310103	0.273048	0.353476	0.308176	0.312841	0.309009	0.290557	0.287288	0.342753	0.337485	0.273395	0.264186	0.26028	0.277818	0.263549	0.28037	0.27447	0.273555	0.296197	0.269121	0.276727	0.286568	0.288818	0.286047	0.30896	0.28478	0.27715	0.324707	0.281142	0.275155	0.303114	0.322428	0.324145	0.303603	0.310949	0.315274	0.291212	0.297247	0.320867	0.283734	0.284602	0.287149	0.358144	0.32134	0.31196	0.299599	0.317166	0.370353
7408.35	0.363321	0.310232	0.273161	0.353644	0.308283	0.312991	0.309185	0.290693	0.287487	0.342964	0.337687	0.273545	0.264401	0.26045	0.278003	0.263704	0.28053	0.274649	0.273755	0.29638	0.269312	0.276916	0.286743	0.288998	0.286224	0.309094	0.284922	0.277279	0.32485	0.281258	0.275269	0.303268	0.322574	0.32429	0.303753	0.311082	0.31541	0.291339	0.297373	0.321008	0.283863	0.284732	0.287285	0.358312	0.321485	0.312109	0.299724	0.31731	0.370529
7404.38	0.36349	0.310355	0.27327	0.353805	0.308386	0.313136	0.30936	0.290827	0.287688	0.343176	0.337894	0.273697	0.264626	0.260624	0.278195	0.263862	0.280693	0.274833	0.273961	0.296567	0.269508	0.277109	0.286924	0.289182	0.286404	0.309224	0.285062	0.277404	0.324988	0.281369	0.275379	0.303419	0.322714	0.324428	0.303899	0.31121	0.315542	0.291461	0.297496	0.321144	0.283987	0.284857	0.287419	0.358474	0.321625	0.312253	0.299844	0.317448	0.3707
7400.41	0.363651	0.310474	0.273375	0.353962	0.308484	0.313277	0.309534	0.290958	0.287894	0.34339	0.338109	0.273851	0.26486	0.260803	0.278394	0.264023	0.280862	0.275023	0.274175	0.296759	0.269711	0.27731	0.287111	0.289371	0.286588	0.309351	0.285202	0.277524	0.325122	0.281477	0.275486	0.303567	0.32285	0.324561	0.304042	0.311334	0.31567	0.291581	0.297615	0.321277	0.284108	0.28498	0.28755	0.358632	0.321761	0.312391	0.299959	0.317582	0.370864
7396.43	0.363806	0.310589	0.273477	0.354112	0.308578	0.313414	0.309709	0.291087	0.288103	0.343607	0.338331	0.274006	0.265105	0.260986	0.2786	0.264188	0.281036	0.275217	0.274398	0.296957	0.269922	0.277517	0.287304	0.289565	0.286777	0.309474	0.28534	0.277641	0.325251	0.281581	0.27559	0.303714	0.322982	0.324688	0.304182	0.311454	0.315793	0.291696	0.297731	0.321407	0.284224	0.2851	0.287679	0.358785	0.321892	0.312524	0.30007	0.317712	0.371023
7392.46	0.363955	0.310698	0.273575	0.354257	0.308669	0.313547	0.309883	0.291214	0.288316	0.343827	0.338559	0.274163	0.26536	0.261173	0.278813	0.264356	0.281216	0.275417	0.274628	0.29716	0.270139	0.277731	0.287503	0.289765	0.28697	0.309593	0.285477	0.277753	0.325376	0.281681	0.275691	0.303859	0.323109	0.324809	0.304318	0.31157	0.315913	0.291809	0.297844	0.321533	0.284337	0.285217	0.287806	0.358934	0.322019	0.312652	0.300177	0.317838	0.371177
7388.49	0.364097	0.310803	0.273669	0.354397	0.308755	0.313676	0.310058	0.291338	0.288532	0.34405	0.338794	0.274321	0.265623	0.261365	0.279033	0.264527	0.2814	0.275622	0.274865	0.297369	0.270361	0.277951	0.287709	0.28997	0.287167	0.309709	0.285613	0.277862	0.325496	0.281777	0.275788	0.304002	0.323231	0.324924	0.304451	0.311682	0.316028	0.291918	0.297953	0.321655	0.284446	0.28533	0.28793	0.359078	0.322141	0.312776	0.300279	0.317958	0.371325
7384.52	0.364232	0.310903	0.273759	0.35453	0.308836	0.313799	0.310231	0.291458	0.288749	0.344272	0.339034	0.274479	0.265894	0.261559	0.279257	0.2647	0.281588	0.275831	0.275108	0.297581	0.270588	0.278176	0.287919	0.290179	0.287366	0.30982	0.285746	0.277965	0.325611	0.281869	0.275882	0.304142	0.323348	0.325033	0.304579	0.311788	0.316138	0.292022	0.298058	0.321772	0.284549	0.28544	0.288051	0.359217	0.322258	0.312894	0.300376	0.318073	0.371466
7380.55	0.364359	0.310995	0.273844	0.354655	0.308911	0.313917	0.310401	0.291574	0.288965	0.344494	0.339275	0.274636	0.266169	0.261754	0.279484	0.264873	0.281777	0.276041	0.275354	0.297794	0.270818	0.278403	0.288131	0.290388	0.287566	0.309926	0.285875	0.278062	0.325719	0.281955	0.275971	0.304278	0.323459	0.325135	0.304702	0.311888	0.316242	0.29212	0.298158	0.321883	0.284647	0.285545	0.288168	0.359348	0.322368	0.313004	0.300466	0.318182	0.3716
7376.57	0.364475	0.31108	0.273922	0.354771	0.308978	0.314027	0.310566	0.291684	0.289179	0.344712	0.339514	0.27479	0.266445	0.261947	0.279711	0.265044	0.281965	0.27625	0.2756	0.298005	0.271046	0.278631	0.288343	0.290597	0.287764	0.310024	0.285999	0.278153	0.325818	0.282035	0.276053	0.304407	0.323562	0.325227	0.304818	0.311981	0.316339	0.292212	0.298251	0.321987	0.284738	0.285644	0.288278	0.35947	0.32247	0.313108	0.300549	0.318282	0.371724
7372.6	0.364581	0.311157	0.273993	0.354877	0.309037	0.31413	0.310725	0.291786	0.289388	0.344923	0.33975	0.274939	0.266719	0.262137	0.279935	0.26521	0.28215	0.276456	0.275844	0.298214	0.271272	0.278855	0.288551	0.290801	0.287958	0.310115	0.286117	0.278236	0.32591	0.282107	0.276129	0.30453	0.323656	0.325311	0.304926	0.312065	0.316427	0.292296	0.298337	0.322083	0.284822	0.285736	0.288381	0.359583	0.322564	0.313202	0.300623	0.318374	0.371839
7368.63	0.364675	0.311224	0.274056	0.354973	0.309087	0.314223	0.310876	0.29188	0.289589	0.345126	0.339977	0.275081	0.266988	0.26232	0.280152	0.26537	0.282328	0.276656	0.276082	0.298415	0.271492	0.279075	0.288754	0.290999	0.288145	0.310196	0.286227	0.278311	0.325991	0.282171	0.276196	0.304643	0.32374	0.325384	0.305025	0.31214	0.316505	0.292371	0.298414	0.322168	0.284897	0.285819	0.288476	0.359685	0.322648	0.313287	0.300688	0.318456	0.371943
7364.66	0.364757	0.31128	0.274109	0.355056	0.309126	0.314307	0.311017	0.291965	0.289779	0.345317	0.340194	0.275214	0.267248	0.262495	0.28036	0.265522	0.282498	0.276846	0.27631	0.298607	0.271703	0.279285	0.288947	0.291188	0.288324	0.310268	0.286327	0.278377	0.326061	0.282225	0.276254	0.304747	0.323813	0.325446	0.305113	0.312204	0.316573	0.292437	0.29848	0.322243	0.284963	0.285893	0.288561	0.359774	0.322721	0.313361	0.300744	0.318527	0.372034
7360.69	0.364825	0.311326	0.274153	0.355128	0.309155	0.31438	0.311147	0.292039	0.289958	0.345495	0.340395	0.275337	0.267495	0.262659	0.280555	0.265663	0.282656	0.277026	0.276526	0.298786	0.271902	0.279484	0.289127	0.291365	0.288491	0.310328	0.286417	0.278434	0.32612	0.28227	0.276303	0.30484	0.323874	0.325497	0.305191	0.312257	0.316629	0.292492	0.298537	0.322305	0.285019	0.285957	0.288636	0.35985	0.322782	0.313425	0.300788	0.318586	0.372113
7356.71	0.364881	0.311361	0.274187	0.355187	0.309172	0.314442	0.311266	0.292102	0.290123	0.345657	0.340579	0.275449	0.267727	0.262811	0.280735	0.265793	0.2828	0.277193	0.276727	0.298951	0.272087	0.279669	0.289294	0.291529	0.288645	0.310377	0.286496	0.278481	0.326167	0.282304	0.276341	0.304921	0.323924	0.325536	0.305257	0.312299	0.316674	0.292536	0.298581	0.322356	0.285065	0.28601	0.288701	0.359912	0.322831	0.313478	0.300822	0.318634	0.372178
7352.74	0.364924	0.311384	0.274211	0.355233	0.309177	0.314494	0.311372	0.292154	0.290272	0.345802	0.340744	0.275548	0.267941	0.262949	0.280899	0.265909	0.282928	0.277344	0.276911	0.299099	0.272256	0.279839	0.289444	0.291676	0.288784	0.310415	0.286563	0.278518	0.326202	0.282328	0.27637	0.30499	0.323961	0.325564	0.305313	0.312329	0.316706	0.29257	0.298615	0.322394	0.285101	0.286052	0.288754	0.359961	0.322868	0.313519	0.300844	0.31867	0.37223
7348.77	0.364955	0.311397	0.274225	0.355267	0.30917	0.314535	0.311466	0.292195	0.290406	0.345929	0.340887	0.275634	0.268136	0.263072	0.281043	0.266011	0.28304	0.277479	0.277075	0.29923	0.272408	0.279992	0.289576	0.291807	0.288907	0.310441	0.286618	0.278545	0.326226	0.282342	0.276387	0.305046	0.323987	0.325581	0.305357	0.312347	0.316727	0.292593	0.298637	0.32242	0.285126	0.286083	0.288796	0.359996	0.322892	0.31355	0.300856	0.318695	0.372268
7344.8	0.364973	0.311398	0.274228	0.355288	0.309151	0.314565	0.311546	0.292223	0.290523	0.346037	0.341006	0.275706	0.268309	0.263179	0.281166	0.266097	0.283133	0.277596	0.277218	0.299341	0.272541	0.280126	0.289689	0.291918	0.289012	0.310455	0.286661	0.278563	0.326237	0.282346	0.276395	0.30509	0.324	0.325587	0.305389	0.312354	0.316734	0.292605	0.298646	0.322432	0.285142	0.286103	0.288826	0.360017	0.322904	0.313569	0.300856	0.318707	0.372293
7340.83	0.364978	0.311387	0.274222	0.355295	0.309121	0.314585	0.311613	0.29224	0.290623	0.346125	0.341102	0.275764	0.268461	0.263269	0.281267	0.266168	0.283207	0.277695	0.277339	0.299431	0.272655	0.28024	0.289782	0.292011	0.289099	0.310457	0.28669	0.278571	0.326236	0.28234	0.276391	0.30512	0.324002	0.325581	0.305409	0.312349	0.316729	0.292605	0.298643	0.322432	0.285147	0.286111	0.288844	0.360023	0.322904	0.313577	0.300845	0.318707	0.372304
7336.85	0.364971	0.311366	0.274204	0.35529	0.309078	0.314595	0.311666	0.292245	0.290706	0.346193	0.341173	0.275808	0.268591	0.263343	0.281346	0.266223	0.283262	0.277775	0.277437	0.299501	0.272748	0.280334	0.289854	0.292083	0.289168	0.310446	0.286707	0.27857	0.326222	0.282324	0.276377	0.305137	0.323991	0.325564	0.305417	0.312332	0.316712	0.292594	0.298629	0.322418	0.285143	0.286108	0.288851	0.360016	0.322891	0.313574	0.300823	0.318696	0.372301
7332.88	0.364952	0.311334	0.274178	0.355273	0.309025	0.314595	0.311707	0.29224	0.290774	0.346242	0.341222	0.275838	0.2687	0.263401	0.281405	0.266263	0.283299	0.277838	0.277513	0.299552	0.272823	0.28041	0.289907	0.292137	0.28922	0.310425	0.286711	0.27856	0.326198	0.282298	0.276353	0.305142	0.323969	0.325537	0.305415	0.312305	0.316683	0.292573	0.298603	0.322392	0.28513	0.286094	0.288846	0.359996	0.322866	0.31356	0.300791	0.318673	0.372285
7328.91	0.364923	0.311293	0.274143	0.355246	0.308964	0.314589	0.311738	0.292226	0.290828	0.346274	0.341249	0.275856	0.26879	0.263446	0.281444	0.26629	0.28332	0.277884	0.27757	0.299586	0.272881	0.28047	0.289942	0.292174	0.289256	0.310394	0.286705	0.278543	0.326164	0.282265	0.276321	0.305136	0.323938	0.325502	0.305403	0.312268	0.316643	0.292544	0.298568	0.322355	0.285109	0.28607	0.288831	0.359964	0.322832	0.313538	0.30075	0.318641	0.372259
7324.94	0.364886	0.311246	0.274102	0.35521	0.308894	0.314576	0.31176	0.292205	0.290871	0.346292	0.341259	0.275865	0.268863	0.26348	0.281466	0.266306	0.283326	0.277916	0.277609	0.299604	0.272924	0.280514	0.289961	0.292197	0.289279	0.310356	0.28669	0.27852	0.326122	0.282226	0.276282	0.305121	0.323899	0.325459	0.305383	0.312224	0.316596	0.292507	0.298524	0.32231	0.285082	0.286039	0.288808	0.359922	0.32279	0.313508	0.300702	0.318602	0.372223
7320.97	0.364842	0.311192	0.274056	0.355168	0.308819	0.31456	0.311775	0.292178	0.290906	0.346299	0.341254	0.275866	0.268924	0.263506	0.281475	0.266314	0.283321	0.277937	0.277634	0.299609	0.272955	0.280548	0.289968	0.292207	0.289292	0.310311	0.286668	0.278492	0.326074	0.282182	0.276238	0.305099	0.323853	0.325411	0.305357	0.312174	0.316541	0.292464	0.298474	0.322256	0.28505	0.286002	0.288779	0.359873	0.322742	0.313472	0.300648	0.318555	0.372179
7316.99	0.364792	0.311135	0.274006	0.35512	0.308739	0.31454	0.311786	0.292148	0.290934	0.346297	0.341237	0.275861	0.268974	0.263525	0.281474	0.266316	0.283306	0.277949	0.277648	0.299605	0.272977	0.280573	0.289965	0.292209	0.289297	0.310263	0.286641	0.278462	0.32602	0.282135	0.276189	0.305071	0.323802	0.325359	0.305327	0.312119	0.316482	0.292418	0.298419	0.322197	0.285015	0.285961	0.288744	0.359817	0.322688	0.313432	0.30059	0.318504	0.372129
7313.02	0.364738	0.311074	0.273953	0.355069	0.308656	0.314519	0.311796	0.292115	0.29096	0.346288	0.341213	0.275854	0.269018	0.263541	0.281465	0.266314	0.283286	0.277956	0.277655	0.299594	0.272993	0.280592	0.289956	0.292203	0.289297	0.310211	0.28661	0.278429	0.325964	0.282085	0.276139	0.305041	0.323749	0.325304	0.305293	0.31206	0.316418	0.292369	0.298361	0.322133	0.284978	0.285916	0.288706	0.359756	0.322631	0.313389	0.30053	0.31845	0.372075
7309.05	0.364681	0.311011	0.273898	0.355015	0.308571	0.314498	0.311804	0.292082	0.290985	0.346277	0.341184	0.275845	0.26906	0.263556	0.281452	0.26631	0.283263	0.27796	0.277657	0.299579	0.273006	0.280609	0.289944	0.292195	0.289295	0.310157	0.286577	0.278396	0.325905	0.282034	0.276086	0.305008	0.323692	0.325247	0.305258	0.311999	0.316352	0.292318	0.2983	0.322066	0.284941	0.28587	0.288667	0.359692	0.32257	0.313343	0.300467	0.318393	0.372018
7305.08	0.36462	0.310947	0.273842	0.35496	0.308485	0.314477	0.311816	0.29205	0.291013	0.346265	0.341155	0.275838	0.269104	0.263574	0.281439	0.266308	0.283239	0.277965	0.277658	0.299564	0.273019	0.280627	0.289931	0.292187	0.289294	0.310103	0.286543	0.278363	0.325845	0.281983	0.276034	0.304975	0.323635	0.325188	0.305222	0.311937	0.316285	0.292268	0.298239	0.321998	0.284903	0.285824	0.288627	0.359625	0.322508	0.313295	0.300403	0.318334	0.37196
7301.11	0.364558	0.310882	0.273786	0.354904	0.3084	0.314459	0.311831	0.292021	0.291046	0.346255	0.341129	0.275834	0.269152	0.263597	0.281429	0.266311	0.283219	0.277973	0.277662	0.299552	0.273036	0.280649	0.289923	0.292182	0.289297	0.31005	0.286511	0.27833	0.325785	0.281934	0.275983	0.304943	0.323578	0.325129	0.305187	0.311875	0.316217	0.292218	0.298178	0.321929	0.284868	0.285778	0.288589	0.359557	0.322445	0.313247	0.300339	0.318275	0.371901
7297.13	0.364495	0.310818	0.273732	0.354848	0.308315	0.314444	0.311852	0.291995	0.291087	0.346251	0.341109	0.275835	0.26921	0.263629	0.281426	0.266319	0.283204	0.277987	0.277673	0.299545	0.27306	0.280678	0.28992	0.292182	0.289307	0.309998	0.286482	0.2783	0.325726	0.281885	0.275934	0.304914	0.323521	0.32507	0.305154	0.311813	0.316149	0.292169	0.298119	0.321861	0.284834	0.285734	0.288552	0.35949	0.322381	0.313199	0.300275	0.318216	0.371842
7293.16	0.364431	0.310754	0.273678	0.354792	0.308233	0.314432	0.31188	0.291974	0.291139	0.346254	0.3411	0.275844	0.269282	0.263671	0.281432	0.266337	0.283198	0.27801	0.277693	0.299547	0.273094	0.280718	0.289927	0.292192	0.289325	0.309949	0.286456	0.278271	0.325667	0.28184	0.275886	0.304888	0.323465	0.325012	0.305123	0.311752	0.316083	0.292123	0.298061	0.321793	0.284803	0.285693	0.288519	0.359422	0.322317	0.313152	0.300212	0.318158	0.371785
7289.19	0.364365	0.310692	0.273626	0.354737	0.308153	0.314426	0.311918	0.291959	0.291205	0.346268	0.341103	0.275863	0.269369	0.263728	0.281451	0.266365	0.283203	0.278045	0.277725	0.29956	0.273141	0.280771	0.289946	0.292212	0.289355	0.309903	0.286436	0.278245	0.325611	0.281796	0.275842	0.304866	0.323411	0.324953	0.305095	0.311693	0.316017	0.29208	0.298006	0.321727	0.284776	0.285656	0.288491	0.359355	0.322253	0.313105	0.30015	0.318101	0.371728
7285.22	0.364299	0.310631	0.273576	0.354682	0.308077	0.314424	0.311967	0.291951	0.291286	0.346294	0.341122	0.275893	0.269476	0.263801	0.281485	0.266407	0.283221	0.278093	0.277772	0.299586	0.273203	0.28084	0.28998	0.292247	0.2894	0.30986	0.286422	0.278223	0.325557	0.281756	0.275801	0.30485	0.323359	0.324895	0.305071	0.311637	0.315954	0.29204	0.297955	0.321664	0.284752	0.285622	0.288467	0.35929	0.322191	0.31306	0.300089	0.318045	0.371674
7281.25	0.364233	0.310572	0.273529	0.354628	0.308004	0.314429	0.312028	0.291951	0.291385	0.346334	0.34116	0.275936	0.269605	0.263892	0.281537	0.266464	0.283255	0.278158	0.277837	0.299629	0.273282	0.280928	0.29003	0.292297	0.289461	0.309821	0.286415	0.278203	0.325504	0.28172	0.275764	0.30484	0.323309	0.324837	0.305051	0.311582	0.315892	0.292004	0.297907	0.321602	0.284733	0.285593	0.288449	0.359226	0.322129	0.313016	0.30003	0.317992	0.371622
7277.27	0.364164	0.310516	0.273484	0.354575	0.307936	0.31444	0.312104	0.29196	0.291505	0.34639	0.341219	0.275994	0.269759	0.264005	0.28161	0.266539	0.283306	0.27824	0.277921	0.299689	0.273382	0.281036	0.2901	0.292366	0.28954	0.309787	0.286416	0.278187	0.325455	0.281687	0.275732	0.304838	0.323262	0.324781	0.305036	0.31153	0.315832	0.291972	0.297863	0.321544	0.284718	0.285568	0.288437	0.359165	0.322069	0.312974	0.299972	0.31794	0.371573
7273.3	0.364094	0.310461	0.273442	0.354523	0.307871	0.314459	0.312196	0.291979	0.291647	0.346463	0.341301	0.276069	0.269942	0.26414	0.281705	0.266632	0.283377	0.278341	0.278028	0.299768	0.273504	0.281167	0.290192	0.292454	0.289639	0.309757	0.286426	0.278176	0.325408	0.281659	0.275705	0.304843	0.323218	0.324724	0.305027	0.31148	0.315774	0.291945	0.297823	0.321489	0.284709	0.285549	0.288433	0.359105	0.32201	0.312932	0.299917	0.31789	0.371526
7269.33	0.364021	0.310408	0.273403	0.354471	0.307811	0.314486	0.312304	0.292008	0.291812	0.346556	0.341406	0.27616	0.270153	0.2643	0.281823	0.266746	0.283468	0.278463	0.278158	0.299868	0.27365	0.281323	0.290306	0.292564	0.28976	0.309732	0.286444	0.278167	0.325363	0.281634	0.275682	0.304856	0.323176	0.324668	0.305022	0.311432	0.315719	0.291923	0.297788	0.321436	0.284704	0.285535	0.288435	0.359046	0.321952	0.312892	0.299863	0.317842	0.371481
7265.36	0.363945	0.310357	0.273365	0.35442	0.307755	0.31452	0.312429	0.292048	0.292003	0.346668	0.341537	0.27627	0.270396	0.264485	0.281967	0.266881	0.283582	0.278608	0.278312	0.29999	0.273821	0.281504	0.290445	0.292696	0.289904	0.309712	0.286472	0.278162	0.325321	0.281613	0.275665	0.304878	0.323135	0.32461	0.305023	0.311387	0.315665	0.291905	0.297758	0.321386	0.284704	0.285527	0.288445	0.358988	0.321894	0.312851	0.29981	0.317794	0.371437
7261.39	0.363864	0.310308	0.27333	0.354368	0.307704	0.314562	0.312573	0.292099	0.29222	0.346801	0.341694	0.276399	0.270672	0.264696	0.282136	0.26704	0.283718	0.278775	0.278493	0.300135	0.274018	0.281713	0.290609	0.292852	0.290071	0.309696	0.286508	0.27816	0.32528	0.281596	0.275653	0.304908	0.323097	0.324551	0.305028	0.311343	0.315612	0.291891	0.297732	0.321339	0.284709	0.285523	0.288462	0.358931	0.321836	0.31281	0.299759	0.317748	0.371396
7257.41	0.363779	0.31026	0.273296	0.354315	0.307657	0.314611	0.312736	0.292162	0.292464	0.346956	0.341877	0.276549	0.270982	0.264936	0.282333	0.267223	0.283878	0.278967	0.278702	0.300303	0.274243	0.28195	0.290799	0.293032	0.290264	0.309685	0.286554	0.278162	0.325241	0.281583	0.275646	0.304947	0.32306	0.324491	0.305039	0.311301	0.315561	0.291882	0.29771	0.321294	0.284718	0.285525	0.288486	0.358874	0.321777	0.312769	0.299708	0.317702	0.371355
7253.44	0.363688	0.310213	0.273264	0.354262	0.307614	0.314669	0.312918	0.292236	0.292736	0.347134	0.342088	0.276719	0.271327	0.265204	0.282558	0.267431	0.284063	0.279183	0.278938	0.300496	0.274497	0.282217	0.291016	0.293238	0.290481	0.309679	0.28661	0.278166	0.325203	0.281574	0.275644	0.304994	0.323025	0.324428	0.305055	0.311261	0.315511	0.291876	0.297693	0.321251	0.284733	0.285533	0.288519	0.358817	0.321717	0.312726	0.299659	0.317657	0.371316
7249.47	0.363594	0.310167	0.273234	0.354207	0.307576	0.314735	0.313121	0.292322	0.293036	0.347335	0.342328	0.276911	0.271709	0.265503	0.282813	0.267665	0.284275	0.279426	0.279205	0.300714	0.274781	0.282516	0.291262	0.293472	0.290726	0.309678	0.286677	0.278173	0.325168	0.281569	0.275648	0.305052	0.322993	0.324363	0.305077	0.311224	0.315463	0.291876	0.297681	0.32121	0.284752	0.285547	0.28856	0.358761	0.321657	0.312683	0.29961	0.317612	0.371279
7245.5	0.363494	0.310122	0.273207	0.354152	0.307544	0.314809	0.313344	0.292421	0.293367	0.347562	0.342598	0.277125	0.272128	0.265832	0.283097	0.267926	0.284513	0.279695	0.279502	0.300959	0.275096	0.282846	0.291538	0.293732	0.290997	0.309683	0.286754	0.278184	0.325135	0.281569	0.275659	0.305119	0.322963	0.324297	0.305105	0.311189	0.315417	0.291881	0.297675	0.321171	0.284777	0.285568	0.28861	0.358705	0.321596	0.312639	0.299563	0.317569	0.371243
7241.53	0.36339	0.31008	0.273182	0.354097	0.307517	0.314894	0.31359	0.292534	0.293727	0.347813	0.342898	0.277363	0.272586	0.266193	0.283412	0.268216	0.284781	0.279992	0.279832	0.301231	0.275443	0.28321	0.291844	0.294022	0.291297	0.309695	0.286844	0.278199	0.325105	0.281575	0.275676	0.305198	0.322935	0.324229	0.30514	0.311157	0.315372	0.291893	0.297674	0.321136	0.284808	0.285597	0.28867	0.358651	0.321536	0.312595	0.299518	0.317528	0.37121
7237.55	0.363283	0.310039	0.273161	0.354042	0.307496	0.314988	0.313857	0.29266	0.294117	0.348091	0.343229	0.277624	0.273082	0.266586	0.283759	0.268532	0.285078	0.280318	0.280194	0.301532	0.275822	0.283607	0.292182	0.294341	0.291624	0.309713	0.286947	0.278218	0.325079	0.281585	0.275701	0.305288	0.322912	0.324161	0.305182	0.311129	0.31533	0.291911	0.297679	0.321105	0.284845	0.285634	0.28874	0.358599	0.321477	0.312551	0.299475	0.317488	0.371179
7233.58	0.363171	0.310002	0.273144	0.353989	0.30748	0.315091	0.314144	0.292798	0.294536	0.348394	0.343592	0.277909	0.273616	0.26701	0.284137	0.268876	0.285404	0.280671	0.28059	0.301861	0.276234	0.284037	0.292552	0.29469	0.291978	0.30974	0.287062	0.278241	0.325057	0.281602	0.275733	0.30539	0.322892	0.324091	0.305233	0.311106	0.315292	0.291937	0.297692	0.321079	0.284888	0.285679	0.288821	0.358549	0.321419	0.312507	0.299435	0.317452	0.371152
7229.61	0.363057	0.309967	0.27313	0.353937	0.30747	0.315204	0.314451	0.292948	0.294983	0.348722	0.343986	0.278217	0.274187	0.267464	0.284548	0.269246	0.285761	0.281052	0.281019	0.30222	0.276678	0.284499	0.292953	0.295067	0.292359	0.309774	0.287192	0.278269	0.325038	0.281626	0.275772	0.305504	0.322877	0.324021	0.305292	0.311087	0.315257	0.291972	0.297712	0.321057	0.284937	0.285732	0.288913	0.358503	0.321364	0.312464	0.299398	0.317418	0.371127
7225.64	0.362939	0.309935	0.273121	0.353887	0.307464	0.315324	0.314775	0.293109	0.295455	0.349074	0.34441	0.278546	0.274793	0.267946	0.284989	0.26964	0.286147	0.281461	0.281482	0.302608	0.277154	0.284992	0.293385	0.295473	0.292766	0.309818	0.287336	0.278301	0.325025	0.281655	0.27582	0.30563	0.322867	0.323951	0.30536	0.311073	0.315226	0.292015	0.29774	0.321041	0.284992	0.285795	0.289016	0.35846	0.321311	0.312422	0.299364	0.317388	0.371106
7221.67	0.362818	0.309905	0.273117	0.353838	0.307461	0.315451	0.315114	0.29328	0.295949	0.349448	0.344862	0.278895	0.275431	0.268454	0.285461	0.270056	0.286563	0.281897	0.281978	0.303024	0.277659	0.285513	0.293847	0.295907	0.293196	0.30987	0.287494	0.278338	0.325015	0.281692	0.275875	0.305769	0.322861	0.323881	0.305437	0.311064	0.315199	0.292068	0.297775	0.321031	0.285052	0.285866	0.28913	0.358422	0.321262	0.312381	0.299334	0.317361	0.371087
7217.69	0.362695	0.309879	0.273117	0.353791	0.30746	0.315582	0.315465	0.293458	0.296462	0.349841	0.345342	0.279262	0.276098	0.268984	0.285962	0.270492	0.287006	0.282358	0.282506	0.303469	0.278193	0.286061	0.294337	0.296366	0.293648	0.309933	0.287667	0.278379	0.32501	0.281736	0.275938	0.305921	0.322861	0.323811	0.305522	0.311061	0.315176	0.292129	0.297819	0.321026	0.285119	0.285946	0.289255	0.358389	0.321217	0.312341	0.299307	0.317338	0.371071
7213.72	0.362569	0.309855	0.273123	0.353746	0.30746	0.315715	0.315824	0.293642	0.29699	0.35025	0.345844	0.279644	0.276789	0.269534	0.286491	0.270944	0.287476	0.282842	0.283065	0.303941	0.278753	0.286631	0.294854	0.296849	0.294118	0.310005	0.287854	0.278425	0.32501	0.281786	0.27601	0.306086	0.322866	0.323742	0.305617	0.311064	0.315159	0.2922	0.297871	0.321027	0.28519	0.286036	0.289392	0.35836	0.321176	0.312302	0.299285	0.317318	0.371057
7209.75	0.362442	0.309834	0.273135	0.353702	0.307459	0.315847	0.316188	0.293829	0.297528	0.350672	0.346368	0.280037	0.2775	0.270098	0.287046	0.27141	0.28797	0.283349	0.283653	0.304439	0.279335	0.28722	0.295394	0.297353	0.294603	0.310088	0.288056	0.278474	0.325016	0.281845	0.27609	0.306264	0.322876	0.323674	0.305719	0.311074	0.315147	0.292279	0.297932	0.321033	0.285266	0.286134	0.289539	0.358337	0.32114	0.312265	0.299268	0.317301	0.371047
7205.78	0.362314	0.309816	0.273153	0.353662	0.307458	0.315977	0.316553	0.294019	0.298072	0.351104	0.346908	0.280439	0.278225	0.270675	0.287626	0.271887	0.288487	0.283875	0.284269	0.304961	0.279938	0.287824	0.295954	0.297875	0.2951	0.310183	0.288273	0.278529	0.325027	0.281911	0.276179	0.306457	0.322892	0.323608	0.305831	0.311091	0.315142	0.292368	0.298002	0.321047	0.285349	0.286242	0.289697	0.358321	0.32111	0.312232	0.299256	0.317289	0.371039
7201.81	0.362186	0.309803	0.27318	0.353625	0.307454	0.316102	0.316915	0.294208	0.298616	0.351541	0.347461	0.280848	0.278959	0.271258	0.288227	0.27237	0.289024	0.284417	0.284909	0.305506	0.280557	0.288439	0.296532	0.298412	0.295606	0.310289	0.288504	0.278588	0.325044	0.281986	0.276278	0.306664	0.322915	0.323544	0.305952	0.311116	0.315144	0.292467	0.298081	0.321067	0.285436	0.28636	0.289866	0.358312	0.321087	0.312202	0.299251	0.317281	0.371035
7197.83	0.362058	0.309793	0.273214	0.35359	0.307445	0.31622	0.317269	0.294394	0.299154	0.35198	0.348021	0.281258	0.279694	0.271843	0.288845	0.272856	0.289575	0.284973	0.28557	0.306069	0.281187	0.289059	0.297121	0.298959	0.296115	0.310408	0.28875	0.278653	0.325067	0.282069	0.276386	0.306884	0.322942	0.323482	0.306081	0.311147	0.315153	0.292574	0.298169	0.321093	0.285529	0.286487	0.290044	0.35831	0.32107	0.312176	0.299252	0.317276	0.371034
7193.86	0.361931	0.309788	0.273257	0.353559	0.307431	0.316328	0.317612	0.294575	0.29968	0.352413	0.34858	0.281667	0.280422	0.272425	0.289476	0.273338	0.290136	0.285536	0.286245	0.306647	0.281823	0.289677	0.297716	0.299512	0.296623	0.310537	0.289008	0.278722	0.325096	0.282159	0.276502	0.307117	0.322975	0.323423	0.306217	0.311186	0.315168	0.292688	0.298264	0.321125	0.285626	0.286622	0.29023	0.358314	0.321059	0.312154	0.299259	0.317274	0.371034
7189.89	0.361804	0.309786	0.273308	0.353529	0.30741	0.316426	0.317939	0.294747	0.300189	0.352836	0.349131	0.282069	0.281136	0.272999	0.290112	0.273813	0.290701	0.286101	0.286928	0.307235	0.282457	0.290287	0.29831	0.300064	0.297123	0.310677	0.289277	0.278796	0.325128	0.282257	0.276624	0.307362	0.32301	0.323366	0.306359	0.31123	0.315189	0.29281	0.298365	0.32116	0.285728	0.286764	0.290422	0.358323	0.321053	0.312136	0.29927	0.317274	0.371033
7185.92	0.361677	0.309788	0.273368	0.3535	0.307379	0.316512	0.318248	0.29491	0.300673	0.353243	0.349667	0.282461	0.281828	0.273558	0.290748	0.274275	0.291264	0.286664	0.287611	0.307825	0.283085	0.290883	0.298898	0.300609	0.297612	0.310826	0.289554	0.278876	0.325163	0.282361	0.276754	0.307617	0.323048	0.323312	0.306506	0.31128	0.315215	0.292937	0.298471	0.321197	0.285833	0.286912	0.290618	0.358335	0.321052	0.312121	0.299288	0.317274	0.371031
7181.95	0.361551	0.309795	0.273437	0.353473	0.30734	0.316588	0.318536	0.295062	0.30113	0.353628	0.35018	0.282839	0.28249	0.274099	0.291377	0.27472	0.291819	0.287217	0.288287	0.308412	0.283699	0.291456	0.299471	0.301142	0.298082	0.310984	0.289838	0.278962	0.325201	0.282473	0.27689	0.307881	0.323089	0.32326	0.306658	0.311335	0.315244	0.29307	0.298581	0.321237	0.285944	0.287065	0.290817	0.35835	0.321054	0.31211	0.29931	0.317275	0.371027
7177.97	0.361426	0.309806	0.273516	0.353448	0.30729	0.316655	0.318802	0.295203	0.301554	0.353987	0.350661	0.2832	0.283115	0.274617	0.291989	0.275144	0.292359	0.287754	0.288946	0.30899	0.284294	0.292002	0.300024	0.301655	0.29853	0.311149	0.290125	0.279055	0.325241	0.282593	0.277031	0.308154	0.32313	0.323212	0.306812	0.311395	0.315277	0.293208	0.298694	0.321276	0.28606	0.287224	0.291016	0.358367	0.321058	0.312103	0.299338	0.317276	0.371019
7174	0.361304	0.309824	0.273604	0.353423	0.307231	0.316714	0.319046	0.295333	0.301943	0.354314	0.351103	0.283541	0.283697	0.275108	0.292577	0.275542	0.292876	0.288268	0.289578	0.309548	0.28486	0.292512	0.300548	0.302143	0.29895	0.311322	0.290414	0.279155	0.325282	0.28272	0.277176	0.308431	0.323172	0.323167	0.306969	0.311459	0.315311	0.293349	0.298808	0.321313	0.286183	0.287385	0.291214	0.358384	0.321065	0.3121	0.29937	0.317275	0.371006
7170.03	0.361184	0.309847	0.273702	0.353401	0.307163	0.31677	0.319267	0.295451	0.302293	0.354603	0.351498	0.283859	0.284228	0.275567	0.29313	0.275912	0.293362	0.288752	0.290174	0.310081	0.285392	0.29298	0.301035	0.302598	0.299335	0.3115	0.2907	0.279264	0.325323	0.282856	0.277325	0.308712	0.323213	0.323128	0.307126	0.311526	0.315345	0.293493	0.298921	0.321347	0.286312	0.287549	0.291408	0.358398	0.321071	0.3121	0.299407	0.317272	0.370987
7166.06	0.361066	0.309877	0.273808	0.353379	0.307084	0.316822	0.319465	0.295558	0.302601	0.35485	0.351837	0.284151	0.284703	0.275989	0.293639	0.276248	0.293811	0.289198	0.290723	0.310578	0.285882	0.2934	0.301478	0.303013	0.299681	0.311681	0.29098	0.27938	0.325363	0.283	0.277476	0.308992	0.323253	0.323092	0.307281	0.311596	0.315376	0.293638	0.299032	0.321375	0.286447	0.287714	0.291595	0.358408	0.321076	0.312103	0.299447	0.317265	0.370958
7162.09	0.360949	0.309911	0.273922	0.353356	0.306996	0.316874	0.31964	0.295653	0.302865	0.355049	0.352114	0.284414	0.285117	0.276372	0.294095	0.276548	0.294214	0.289599	0.291215	0.31103	0.286322	0.293765	0.301869	0.303382	0.299983	0.311863	0.291249	0.279504	0.325399	0.283151	0.277627	0.309268	0.323289	0.32306	0.307432	0.311666	0.315403	0.293783	0.299136	0.321393	0.286588	0.287876	0.291773	0.358411	0.321077	0.312108	0.299489	0.317253	0.370919
7158.11	0.360834	0.309951	0.274042	0.353332	0.306898	0.316928	0.319793	0.295739	0.303084	0.355197	0.352322	0.284647	0.285464	0.276712	0.294488	0.276808	0.294565	0.289948	0.291643	0.311429	0.286707	0.294069	0.302201	0.303697	0.300236	0.312043	0.291505	0.279636	0.325431	0.283309	0.277777	0.309536	0.32332	0.323031	0.307578	0.311735	0.315424	0.293927	0.299234	0.321401	0.286735	0.288036	0.291939	0.358405	0.321073	0.312114	0.299532	0.317234	0.370868
7154.14	0.360722	0.309997	0.274168	0.353308	0.306792	0.316986	0.319926	0.295816	0.303259	0.355291	0.352461	0.284849	0.285745	0.277007	0.294814	0.277028	0.29486	0.290241	0.292001	0.311772	0.287033	0.294312	0.302472	0.303957	0.30044	0.31222	0.291744	0.279776	0.325458	0.283473	0.277925	0.309795	0.323348	0.323007	0.307718	0.311804	0.315437	0.29407	0.299324	0.321396	0.286888	0.288193	0.292092	0.358388	0.321062	0.312121	0.299576	0.31721	0.370805
7150.17	0.360612	0.310048	0.2743	0.353284	0.306681	0.317052	0.320042	0.295886	0.303391	0.355332	0.352527	0.28502	0.285959	0.277258	0.295066	0.277208	0.295096	0.290475	0.292284	0.312051	0.287297	0.294491	0.302678	0.304157	0.300593	0.312393	0.291964	0.279924	0.32548	0.283644	0.278071	0.310042	0.323371	0.322987	0.307851	0.311871	0.315442	0.294209	0.299404	0.321378	0.287046	0.288344	0.292232	0.35836	0.321045	0.312129	0.299618	0.317178	0.37073
7146.2	0.360506	0.310105	0.274436	0.353259	0.306565	0.317127	0.320142	0.295951	0.303484	0.355321	0.352522	0.285163	0.286108	0.277464	0.295243	0.277348	0.295272	0.290649	0.292491	0.312267	0.287499	0.294607	0.302817	0.304297	0.300696	0.312561	0.292165	0.280081	0.325497	0.283821	0.278215	0.310276	0.323389	0.322972	0.307977	0.311936	0.31544	0.294346	0.299476	0.321346	0.287211	0.288491	0.292357	0.35832	0.32102	0.312138	0.299661	0.31714	0.370644
7142.23	0.360403	0.310168	0.274576	0.353236	0.306448	0.317213	0.32023	0.296014	0.30354	0.35526	0.35245	0.285278	0.286196	0.277629	0.295345	0.27745	0.29539	0.290764	0.292623	0.312418	0.287639	0.294662	0.302893	0.304379	0.300753	0.312723	0.292344	0.280245	0.325511	0.284003	0.278356	0.310497	0.323404	0.322963	0.308096	0.312	0.315429	0.29448	0.299538	0.321301	0.287381	0.288633	0.292469	0.358267	0.320988	0.312148	0.299702	0.317096	0.370548
7138.25	0.360304	0.310236	0.274718	0.353212	0.30633	0.317313	0.320309	0.296076	0.303565	0.355154	0.352312	0.28537	0.286228	0.277754	0.295375	0.277519	0.295452	0.290822	0.292682	0.312506	0.287722	0.294661	0.302908	0.304405	0.300765	0.31288	0.292503	0.280417	0.32552	0.284191	0.278494	0.310703	0.323415	0.322959	0.308207	0.312063	0.31541	0.294611	0.299591	0.321243	0.287558	0.288771	0.292567	0.358203	0.320948	0.312158	0.299741	0.317047	0.370444
7134.28	0.360209	0.310309	0.274862	0.35319	0.306214	0.317427	0.320383	0.29614	0.303564	0.355009	0.352117	0.285441	0.286212	0.277845	0.295338	0.277558	0.295462	0.290828	0.292676	0.312536	0.287751	0.294609	0.302867	0.304379	0.300738	0.31303	0.292641	0.280595	0.325525	0.284384	0.278631	0.310895	0.323424	0.322962	0.308313	0.312124	0.315384	0.294738	0.299636	0.321173	0.28774	0.288904	0.292653	0.358127	0.320902	0.312169	0.299778	0.316993	0.370332
7130.31	0.360117	0.310386	0.275006	0.353168	0.306102	0.317556	0.320455	0.296207	0.303544	0.354831	0.351872	0.285498	0.286155	0.277907	0.295241	0.277573	0.295426	0.290788	0.29261	0.312514	0.287733	0.294515	0.302778	0.304309	0.30068	0.313173	0.292761	0.280778	0.325528	0.28458	0.278766	0.311073	0.32343	0.32297	0.308413	0.312183	0.315352	0.294862	0.299673	0.321092	0.287928	0.289033	0.292729	0.358042	0.32085	0.31218	0.299813	0.316935	0.370216
7126.34	0.360027	0.310468	0.275149	0.353146	0.305996	0.317702	0.320529	0.296281	0.303512	0.354629	0.351586	0.285544	0.286068	0.277946	0.295094	0.27757	0.295352	0.290709	0.292496	0.312446	0.287677	0.294387	0.302649	0.304202	0.300597	0.313311	0.292864	0.280967	0.325529	0.284781	0.278899	0.311239	0.323435	0.322984	0.308509	0.312241	0.315315	0.294983	0.299705	0.321003	0.288121	0.289159	0.292796	0.357948	0.320792	0.312192	0.299846	0.316874	0.370097
7122.37	0.359941	0.310553	0.275292	0.353125	0.305898	0.317865	0.320612	0.296365	0.303479	0.354413	0.351273	0.285589	0.285963	0.277972	0.294908	0.27756	0.295251	0.290603	0.292345	0.312344	0.287593	0.294237	0.302492	0.304069	0.300499	0.313444	0.292955	0.28116	0.325531	0.284986	0.279034	0.311397	0.323442	0.323005	0.308602	0.3123	0.315275	0.295104	0.299734	0.32091	0.288321	0.289285	0.292859	0.357849	0.320732	0.312205	0.299878	0.316813	0.369978
7118.39	0.359858	0.310642	0.275435	0.353107	0.305812	0.318048	0.320708	0.296462	0.303453	0.354195	0.350943	0.285639	0.285851	0.277995	0.294696	0.27755	0.295133	0.29048	0.292171	0.312219	0.287492	0.294078	0.30232	0.30392	0.300396	0.313574	0.293039	0.281359	0.325535	0.285196	0.279172	0.31155	0.323451	0.323033	0.308696	0.31236	0.315235	0.295225	0.299762	0.320815	0.288529	0.289412	0.29292	0.357748	0.320672	0.31222	0.29991	0.316753	0.369863
7114.42	0.35978	0.310736	0.275577	0.353093	0.305739	0.318252	0.320824	0.296576	0.303444	0.353985	0.350612	0.285703	0.285747	0.278026	0.294475	0.277551	0.295012	0.290352	0.29199	0.312083	0.287388	0.293924	0.302145	0.303768	0.300301	0.313702	0.29312	0.281563	0.325544	0.285412	0.279314	0.311701	0.323467	0.323069	0.308792	0.312425	0.315198	0.29535	0.299794	0.320724	0.288744	0.289543	0.292985	0.357648	0.320613	0.31224	0.299944	0.316698	0.369755
7110.45	0.359706	0.310833	0.27572	0.353083	0.305683	0.318478	0.320967	0.296711	0.303464	0.353798	0.350296	0.285789	0.285665	0.278075	0.294261	0.277574	0.2949	0.290235	0.291819	0.311951	0.287294	0.293791	0.301983	0.303628	0.300225	0.313832	0.293203	0.281772	0.32556	0.285634	0.279463	0.311854	0.32349	0.323113	0.308895	0.312496	0.315168	0.29548	0.299832	0.32064	0.288969	0.289681	0.293058	0.357552	0.320558	0.312264	0.299981	0.31665	0.369656
7106.48	0.359637	0.310935	0.275864	0.353079	0.305647	0.318725	0.321141	0.296871	0.303525	0.353646	0.35001	0.285907	0.285621	0.278155	0.294071	0.27763	0.294813	0.290143	0.291676	0.311839	0.287225	0.293693	0.30185	0.303514	0.300181	0.313965	0.293295	0.281987	0.325585	0.285862	0.279622	0.312015	0.323524	0.323164	0.309007	0.312574	0.315147	0.295619	0.29988	0.320567	0.289204	0.289829	0.293144	0.357464	0.32051	0.312293	0.300022	0.316611	0.36957
7102.51	0.359572	0.31104	0.27601	0.353081	0.305631	0.318993	0.321354	0.297058	0.303635	0.353542	0.349772	0.286064	0.285628	0.278278	0.293926	0.27773	0.294767	0.290091	0.29158	0.311762	0.287197	0.293647	0.301763	0.303442	0.300183	0.314104	0.293402	0.282206	0.325622	0.286096	0.279791	0.312188	0.323569	0.323223	0.309131	0.312662	0.315138	0.295767	0.299942	0.320511	0.289448	0.289989	0.293247	0.357388	0.320472	0.312328	0.300069	0.316585	0.369499
7098.53	0.359513	0.31115	0.276158	0.353091	0.305638	0.319281	0.321609	0.297274	0.303807	0.3535	0.3496	0.286269	0.285701	0.278456	0.293843	0.277883	0.294776	0.290096	0.29155	0.311738	0.287226	0.293669	0.301738	0.303425	0.300243	0.31425	0.293529	0.28243	0.325674	0.286337	0.279974	0.312378	0.323629	0.323289	0.30927	0.312761	0.315144	0.295927	0.30002	0.320477	0.289703	0.290165	0.293374	0.357327	0.320447	0.31237	0.300124	0.316574	0.369446
7094.56	0.359457	0.311262	0.276307	0.353109	0.305669	0.319585	0.321909	0.297521	0.304045	0.353529	0.349508	0.286526	0.285852	0.278696	0.293839	0.278098	0.294853	0.290171	0.291603	0.31178	0.287323	0.293772	0.301789	0.303476	0.300371	0.314405	0.293681	0.282656	0.325742	0.286583	0.28017	0.312587	0.323704	0.32336	0.309426	0.312873	0.31517	0.296101	0.300119	0.320467	0.289966	0.290358	0.293527	0.357286	0.320437	0.31242	0.300185	0.316579	0.369412
7090.59	0.359406	0.311377	0.276459	0.353135	0.305723	0.319901	0.322254	0.297798	0.304355	0.353636	0.349511	0.286841	0.286089	0.279006	0.293931	0.278381	0.29501	0.29033	0.291754	0.311903	0.2875	0.293968	0.30193	0.303607	0.300577	0.31457	0.293863	0.282882	0.325827	0.286833	0.280381	0.31282	0.323795	0.323437	0.309601	0.312997	0.315216	0.296289	0.300239	0.320488	0.290237	0.29057	0.29371	0.357267	0.320445	0.312477	0.300255	0.316604	0.3694
7086.62	0.359357	0.311492	0.276611	0.353169	0.305797	0.320224	0.322643	0.298102	0.304737	0.353826	0.349618	0.287214	0.286418	0.279388	0.294128	0.278732	0.295254	0.290578	0.292014	0.312116	0.287765	0.294264	0.302167	0.303824	0.300865	0.314744	0.294077	0.283106	0.32593	0.287084	0.280607	0.313076	0.323904	0.323518	0.309794	0.313135	0.315285	0.296491	0.300382	0.320541	0.290513	0.290801	0.293925	0.357274	0.320472	0.312541	0.300332	0.316648	0.369409
7082.65	0.359311	0.311605	0.27676	0.353209	0.305889	0.320545	0.323066	0.298425	0.305183	0.354094	0.349831	0.287638	0.286832	0.279836	0.294431	0.279145	0.295584	0.290917	0.292382	0.31242	0.288115	0.294655	0.3025	0.304124	0.301231	0.314926	0.294322	0.283322	0.326048	0.287332	0.280842	0.313353	0.324027	0.323601	0.310003	0.313283	0.315376	0.296703	0.300546	0.320627	0.290789	0.291047	0.29417	0.357307	0.320518	0.312612	0.300414	0.31671	0.369439
7078.67	0.359265	0.311711	0.276901	0.353253	0.305992	0.320856	0.323513	0.298759	0.305678	0.354432	0.350145	0.288105	0.287324	0.28034	0.294834	0.27961	0.295993	0.29134	0.292856	0.312811	0.288544	0.295135	0.302924	0.304502	0.301667	0.31511	0.294591	0.283525	0.326178	0.287571	0.281083	0.313646	0.32416	0.323682	0.310222	0.313438	0.315485	0.29692	0.300726	0.320742	0.291059	0.291302	0.29444	0.357364	0.32058	0.312686	0.300498	0.316787	0.369488
7074.7	0.359214	0.311804	0.277027	0.353293	0.306095	0.321142	0.323963	0.299087	0.3062	0.354817	0.350541	0.288595	0.287869	0.280876	0.295318	0.280104	0.296461	0.291827	0.293414	0.313272	0.289031	0.295681	0.303415	0.304936	0.302153	0.315288	0.294875	0.283704	0.326311	0.287792	0.281318	0.313943	0.324297	0.323756	0.310441	0.313592	0.315607	0.297133	0.300912	0.32088	0.291314	0.291556	0.294725	0.357437	0.320652	0.312758	0.300577	0.316873	0.369547
7070.73	0.359155	0.311877	0.27713	0.353323	0.306188	0.321393	0.324394	0.299393	0.306719	0.355223	0.350993	0.289086	0.288438	0.281419	0.295854	0.280601	0.296962	0.292353	0.294027	0.313777	0.289549	0.296262	0.303947	0.305401	0.302661	0.315449	0.295158	0.283852	0.32644	0.287985	0.281537	0.314229	0.324427	0.323817	0.310651	0.313737	0.315732	0.297332	0.301094	0.32103	0.291542	0.291798	0.295013	0.357518	0.320727	0.312822	0.300643	0.316958	0.369612
7066.76	0.359083	0.311923	0.2772	0.353336	0.306261	0.321596	0.324781	0.299658	0.307202	0.355619	0.351466	0.289552	0.288995	0.281934	0.296406	0.28107	0.297462	0.292884	0.294658	0.314295	0.290064	0.296844	0.304484	0.305865	0.303161	0.315583	0.295423	0.283958	0.326553	0.288138	0.281727	0.314488	0.324542	0.323859	0.310837	0.313864	0.315849	0.297504	0.30126	0.32118	0.291734	0.292012	0.295287	0.357597	0.320795	0.312871	0.300688	0.317035	0.369672
7062.79	0.358995	0.311933	0.277228	0.353325	0.3063	0.321738	0.325095	0.299862	0.307609	0.355964	0.351915	0.28996	0.289494	0.282383	0.296924	0.281473	0.297919	0.293376	0.295257	0.314783	0.290533	0.297377	0.30498	0.306285	0.30361	0.315674	0.295648	0.284013	0.32664	0.288242	0.281874	0.3147	0.32463	0.323878	0.310986	0.31396	0.315947	0.297636	0.301393	0.321315	0.291878	0.292185	0.295528	0.357661	0.320847	0.312899	0.300703	0.317091	0.369718
7058.81	0.358889	0.311901	0.277204	0.353282	0.306294	0.321809	0.325311	0.299987	0.307902	0.35622	0.352293	0.290279	0.289889	0.282727	0.29736	0.281772	0.298287	0.293783	0.295772	0.315195	0.290911	0.297814	0.305386	0.306618	0.303967	0.315713	0.295812	0.284008	0.32669	0.288284	0.281964	0.314846	0.324679	0.323867	0.311083	0.314015	0.316012	0.297715	0.301479	0.32142	0.291964	0.292299	0.295718	0.357696	0.320871	0.312898	0.30068	0.317117	0.36974
7054.84	0.358762	0.311821	0.277122	0.3532	0.306235	0.321802	0.325404	0.300017	0.308047	0.356348	0.35255	0.290481	0.290136	0.282927	0.29766	0.281933	0.298523	0.294061	0.296151	0.315485	0.291154	0.298108	0.305656	0.306821	0.304192	0.315686	0.295894	0.283938	0.326692	0.288258	0.281985	0.314907	0.324679	0.323824	0.311115	0.314019	0.316032	0.297731	0.301503	0.321481	0.291983	0.292342	0.295838	0.35769	0.320857	0.312863	0.300611	0.317103	0.36973
7050.87	0.358611	0.31169	0.276974	0.353074	0.306113	0.321711	0.325353	0.299937	0.308012	0.356313	0.352639	0.290537	0.290192	0.28295	0.297776	0.281922	0.298583	0.294165	0.296341	0.315608	0.29122	0.298213	0.305743	0.306854	0.304248	0.315582	0.295873	0.283796	0.326637	0.288156	0.281925	0.314865	0.324619	0.323744	0.311071	0.313963	0.315994	0.297671	0.301453	0.321481	0.291929	0.2923	0.295869	0.35763	0.320795	0.312788	0.300489	0.317038	0.369677
7046.9	0.358434	0.311502	0.276756	0.352899	0.305923	0.321533	0.325145	0.299739	0.307773	0.356087	0.352521	0.290426	0.290024	0.28277	0.297666	0.281716	0.298434	0.29406	0.296299	0.315526	0.291075	0.298092	0.305609	0.306683	0.304102	0.315394	0.295733	0.283579	0.326515	0.287972	0.281777	0.314706	0.324493	0.323624	0.31094	0.313839	0.315889	0.297529	0.301317	0.321408	0.291795	0.292163	0.295797	0.357506	0.320674	0.312667	0.30031	0.316916	0.369574
7042.93	0.35823	0.311258	0.276467	0.352673	0.305663	0.32127	0.324774	0.299419	0.307324	0.355658	0.35217	0.290139	0.289614	0.282376	0.297306	0.281303	0.298057	0.293724	0.295999	0.315218	0.2907	0.297725	0.305234	0.306291	0.303741	0.315117	0.295467	0.283288	0.326323	0.287705	0.281535	0.314423	0.324296	0.323462	0.310719	0.313643	0.31571	0.297301	0.301091	0.321254	0.291582	0.291926	0.295614	0.35731	0.320492	0.312497	0.300073	0.316732	0.369415
7038.95	0.358	0.310958	0.276108	0.352394	0.305333	0.320923	0.324239	0.29898	0.306661	0.355016	0.351571	0.28967	0.288951	0.28176	0.29668	0.280679	0.297439	0.293144	0.295423	0.314666	0.290082	0.297098	0.304604	0.305667	0.303153	0.31475	0.295068	0.282925	0.326058	0.287358	0.2812	0.314013	0.324025	0.323259	0.310405	0.313375	0.315453	0.296986	0.30077	0.321014	0.291289	0.291587	0.295314	0.357038	0.320242	0.312277	0.299775	0.316483	0.369198
7034.98	0.357746	0.310608	0.275686	0.352068	0.304939	0.320503	0.323555	0.298431	0.305802	0.354177	0.350732	0.28903	0.28805	0.280941	0.295801	0.27986	0.296592	0.29233	0.294583	0.313881	0.289237	0.296225	0.30373	0.304823	0.302352	0.314298	0.294545	0.282498	0.325724	0.286935	0.280776	0.313484	0.323686	0.323016	0.310004	0.313037	0.315121	0.296593	0.300361	0.320692	0.290923	0.291153	0.294904	0.356693	0.31993	0.31201	0.299424	0.316173	0.368923
7031.01	0.357472	0.310215	0.27521	0.351699	0.30449	0.320018	0.322741	0.297787	0.304774	0.353165	0.349675	0.288239	0.286935	0.279941	0.294694	0.278869	0.29554	0.291307	0.293502	0.312883	0.288186	0.295132	0.302637	0.303782	0.301361	0.313772	0.293911	0.282015	0.325329	0.286449	0.280274	0.312847	0.323285	0.322739	0.309527	0.312638	0.314721	0.296129	0.299874	0.320294	0.290493	0.290635	0.294394	0.356283	0.319561	0.311701	0.299025	0.315809	0.368596
7027.04	0.357183	0.309788	0.274691	0.351296	0.303996	0.319482	0.321821	0.297066	0.30361	0.352011	0.348433	0.28732	0.28564	0.278794	0.293395	0.277738	0.294317	0.290106	0.292218	0.311706	0.286965	0.293854	0.301361	0.302578	0.30021	0.313185	0.293184	0.281489	0.324882	0.285909	0.279707	0.312122	0.322834	0.322434	0.308986	0.312188	0.314263	0.295609	0.299321	0.319832	0.290009	0.290047	0.2938	0.355818	0.319143	0.311358	0.298588	0.315401	0.368225
7023.07	0.356885	0.309337	0.274142	0.350869	0.303472	0.318908	0.320829	0.296291	0.302353	0.35076	0.347054	0.286309	0.284214	0.277543	0.291959	0.276509	0.29297	0.288776	0.290785	0.310395	0.285622	0.292442	0.299951	0.301258	0.298944	0.312553	0.292391	0.280933	0.324398	0.285332	0.279092	0.311333	0.322346	0.322107	0.308398	0.311699	0.313762	0.295049	0.298721	0.319324	0.289487	0.289407	0.293143	0.355312	0.318691	0.310989	0.298125	0.314961	0.367821
7019.09	0.356583	0.308874	0.273579	0.350429	0.30293	0.318311	0.319793	0.295483	0.301046	0.349455	0.345586	0.285239	0.282706	0.276231	0.29044	0.275226	0.291548	0.287366	0.289258	0.309001	0.284207	0.290948	0.298459	0.299869	0.297608	0.311894	0.291556	0.280361	0.32389	0.284731	0.278446	0.310503	0.321835	0.321766	0.307783	0.311187	0.313232	0.294466	0.298092	0.318786	0.28894	0.288736	0.292444	0.354783	0.318217	0.310604	0.297649	0.314503	0.367395
7015.12	0.356284	0.308408	0.273013	0.349985	0.302384	0.317703	0.318745	0.294663	0.299727	0.348138	0.344081	0.284144	0.281164	0.274901	0.288891	0.273928	0.290098	0.285925	0.287691	0.30757	0.282766	0.289423	0.296935	0.298458	0.296244	0.311225	0.290704	0.279785	0.323371	0.28412	0.277786	0.309656	0.321314	0.321419	0.307155	0.310663	0.312689	0.293874	0.297451	0.318236	0.28838	0.288051	0.291726	0.354244	0.317734	0.310212	0.297168	0.314038	0.366958
7011.15	0.35599	0.307948	0.272457	0.349545	0.301843	0.317095	0.31771	0.293852	0.298435	0.346848	0.342585	0.283055	0.279633	0.273591	0.287365	0.272652	0.288667	0.284499	0.28614	0.306151	0.281347	0.287916	0.29543	0.297069	0.294896	0.31056	0.289862	0.279216	0.322854	0.283512	0.277126	0.308816	0.320795	0.32107	0.306532	0.31014	0.312147	0.293289	0.296815	0.317689	0.28782	0.28737	0.29101	0.35371	0.317254	0.309821	0.296695	0.313579	0.366522
7007.18	0.355706	0.307502	0.27192	0.349118	0.301319	0.316495	0.316711	0.293063	0.297198	0.345618	0.341138	0.281998	0.278151	0.272334	0.285904	0.271431	0.287292	0.283128	0.284647	0.304783	0.279986	0.286466	0.293982	0.295738	0.293598	0.309914	0.289048	0.278663	0.322349	0.282915	0.276481	0.308001	0.32029	0.320725	0.305927	0.309629	0.311616	0.292722	0.296198	0.31716	0.287268	0.286707	0.290313	0.353193	0.316789	0.309439	0.296238	0.313134	0.366095
7003.21	0.355435	0.307074	0.271409	0.348709	0.300817	0.315912	0.315764	0.29231	0.296036	0.344468	0.339767	0.280993	0.276744	0.271149	0.284536	0.270284	0.285999	0.281838	0.283243	0.303492	0.27871	0.285102	0.29262	0.294492	0.292372	0.309295	0.288277	0.278132	0.321865	0.282339	0.27586	0.307224	0.319806	0.320389	0.305348	0.309137	0.311108	0.292182	0.295608	0.316658	0.286733	0.286073	0.289648	0.352702	0.316344	0.30907	0.295801	0.312711	0.365685
6999.23	0.355178	0.30667	0.270931	0.348321	0.300343	0.315352	0.314882	0.2916	0.294967	0.343418	0.338497	0.280055	0.275436	0.270057	0.283288	0.269229	0.284811	0.280653	0.281955	0.302303	0.277542	0.283847	0.291369	0.293352	0.29124	0.308711	0.287561	0.27763	0.321408	0.28179	0.275271	0.306499	0.319349	0.320064	0.304806	0.308672	0.310629	0.291677	0.295056	0.316193	0.286221	0.285477	0.289026	0.352245	0.315928	0.30872	0.295391	0.312317	0.365297
6995.26	0.354938	0.306292	0.270487	0.34796	0.2999	0.314818	0.31407	0.29094	0.293996	0.342473	0.337337	0.27919	0.274234	0.269064	0.282165	0.268271	0.283734	0.279581	0.280793	0.301224	0.276488	0.282711	0.290236	0.292325	0.29021	0.308166	0.286906	0.277159	0.320981	0.281272	0.27472	0.30583	0.318924	0.319754	0.304302	0.308237	0.310185	0.29121	0.294545	0.315769	0.285736	0.284924	0.288452	0.351826	0.315543	0.308392	0.29501	0.311954	0.364936
6991.29	0.354715	0.305942	0.27008	0.347625	0.29949	0.314314	0.31333	0.290329	0.293124	0.341635	0.33629	0.278402	0.273144	0.268171	0.281172	0.267413	0.282773	0.278625	0.279759	0.300259	0.275552	0.281696	0.289225	0.291415	0.289283	0.307664	0.286314	0.276722	0.320586	0.280787	0.274208	0.305219	0.318531	0.31946	0.303841	0.307834	0.309777	0.290782	0.294078	0.315388	0.28528	0.284416	0.287928	0.351446	0.315192	0.308087	0.294659	0.311623	0.364602
6987.32	0.354511	0.30562	0.269709	0.347317	0.299113	0.313841	0.312662	0.289769	0.292346	0.3409	0.335353	0.277688	0.272162	0.267374	0.280301	0.26665	0.281922	0.27778	0.278848	0.299404	0.274728	0.280798	0.288331	0.290615	0.288457	0.307203	0.285784	0.276318	0.320225	0.280336	0.273736	0.304667	0.318171	0.319182	0.30342	0.307463	0.309405	0.290393	0.293653	0.315047	0.284853	0.283953	0.287454	0.351105	0.314874	0.307806	0.294338	0.311324	0.364297
6983.35	0.354324	0.305324	0.269371	0.347035	0.298765	0.313397	0.312059	0.289255	0.291654	0.340255	0.334516	0.277043	0.271278	0.266664	0.279539	0.265971	0.28117	0.277037	0.278048	0.298646	0.274006	0.280006	0.287542	0.289916	0.287723	0.306781	0.285309	0.275945	0.319893	0.279917	0.273301	0.304167	0.317842	0.318921	0.303036	0.307121	0.309066	0.29004	0.293267	0.314743	0.284455	0.28353	0.287024	0.350798	0.314585	0.307546	0.294045	0.311054	0.364019
6979.37	0.354153	0.305051	0.269062	0.346775	0.298444	0.312982	0.311515	0.288784	0.291037	0.33969	0.333767	0.276458	0.270483	0.266031	0.278872	0.265367	0.280504	0.276381	0.277344	0.297974	0.27337	0.279305	0.286846	0.289303	0.287069	0.306393	0.284883	0.2756	0.319587	0.279527	0.272899	0.303715	0.317539	0.318675	0.302685	0.306806	0.308757	0.289718	0.292917	0.314472	0.284083	0.283145	0.286633	0.350523	0.314323	0.307306	0.293776	0.31081	0.363762
6975.4	0.353995	0.304799	0.268779	0.346536	0.298147	0.312594	0.311022	0.28835	0.290485	0.339192	0.333093	0.275926	0.269764	0.265464	0.278285	0.264825	0.279913	0.275801	0.276722	0.297375	0.27281	0.278684	0.286228	0.288766	0.286485	0.306035	0.2845	0.275282	0.319305	0.279164	0.272527	0.303303	0.31726	0.318442	0.302363	0.306515	0.308474	0.289422	0.292597	0.314229	0.283734	0.282792	0.286276	0.350274	0.314085	0.307083	0.293528	0.310587	0.363526
6971.43	0.35385	0.304564	0.268518	0.346315	0.29787	0.312229	0.310572	0.287948	0.289987	0.338749	0.332484	0.275437	0.26911	0.264952	0.277764	0.264336	0.279384	0.275284	0.276168	0.296836	0.27231	0.278129	0.285676	0.288289	0.28596	0.305704	0.284151	0.274986	0.319042	0.278824	0.272182	0.302927	0.317001	0.318222	0.302065	0.306244	0.308213	0.28915	0.292303	0.314008	0.283406	0.282468	0.285947	0.350046	0.313865	0.306876	0.293299	0.310383	0.363307
6967.46	0.353715	0.304345	0.268276	0.34611	0.29761	0.311887	0.310161	0.287576	0.289536	0.338352	0.33193	0.274987	0.268513	0.264487	0.277298	0.263889	0.278905	0.274821	0.27567	0.296348	0.271861	0.277629	0.285179	0.287864	0.285486	0.305397	0.283832	0.274711	0.318797	0.278506	0.27186	0.302581	0.31676	0.318013	0.301788	0.305991	0.307972	0.288896	0.292031	0.313806	0.283097	0.282168	0.285643	0.349837	0.313663	0.306682	0.293086	0.310193	0.363101
6963.49	0.35359	0.30414	0.26805	0.345919	0.297366	0.311566	0.309781	0.287229	0.289124	0.337992	0.331424	0.274569	0.267963	0.264062	0.276878	0.263478	0.278469	0.274402	0.275219	0.295903	0.271454	0.277176	0.284729	0.287481	0.285053	0.30511	0.283537	0.274454	0.318566	0.278207	0.271558	0.302261	0.316534	0.317814	0.301528	0.305753	0.307747	0.288659	0.291779	0.31362	0.282805	0.281889	0.285359	0.349642	0.313474	0.3065	0.292886	0.310017	0.362908
6959.51	0.353472	0.303946	0.267837	0.345739	0.297134	0.311262	0.309428	0.286903	0.288743	0.337662	0.330958	0.274177	0.267456	0.263669	0.276494	0.263095	0.278068	0.27402	0.274807	0.295492	0.27108	0.276761	0.284316	0.287132	0.284656	0.30484	0.283262	0.274213	0.318347	0.277925	0.271273	0.301962	0.31632	0.317624	0.301284	0.305529	0.307535	0.288435	0.291542	0.313447	0.282528	0.281629	0.285092	0.349459	0.313298	0.306327	0.292697	0.30985	0.362724
6955.54	0.353359	0.30376	0.267635	0.345569	0.296911	0.310973	0.309098	0.286596	0.28839	0.337356	0.330528	0.273808	0.266984	0.263304	0.27614	0.262736	0.277695	0.273671	0.274427	0.295112	0.270735	0.276379	0.283936	0.286812	0.284288	0.304584	0.283004	0.273986	0.318138	0.277657	0.271004	0.301681	0.316117	0.317441	0.301051	0.305315	0.307334	0.288222	0.291319	0.313282	0.282264	0.281384	0.284839	0.349286	0.313131	0.306163	0.292517	0.309691	0.362547
6951.57	0.35325	0.303582	0.267441	0.345406	0.296696	0.310697	0.308784	0.286304	0.28806	0.337069	0.330127	0.273459	0.266544	0.262961	0.275812	0.262395	0.277346	0.273348	0.274074	0.294756	0.270412	0.276024	0.283582	0.286513	0.283945	0.30434	0.282759	0.27377	0.317937	0.2774	0.270746	0.301414	0.315922	0.317264	0.300828	0.305109	0.307141	0.288016	0.291105	0.313124	0.282011	0.281152	0.284598	0.34912	0.312971	0.306005	0.292343	0.309537	0.362374
6947.6	0.353142	0.303408	0.267254	0.345247	0.296486	0.310431	0.308486	0.286025	0.287748	0.336797	0.329751	0.273125	0.26613	0.262637	0.275504	0.26207	0.277016	0.273047	0.273743	0.294422	0.270107	0.275691	0.283251	0.286232	0.283622	0.304105	0.282524	0.273563	0.317741	0.277154	0.270498	0.30116	0.315733	0.31709	0.300612	0.30491	0.306955	0.287818	0.2909	0.31297	0.281766	0.280929	0.284367	0.348958	0.312817	0.30585	0.292175	0.309387	0.362204
6943.63	0.353034	0.303237	0.267071	0.345092	0.29628	0.310174	0.308198	0.285757	0.287451	0.336535	0.329396	0.272805	0.265738	0.262328	0.275213	0.261756	0.276701	0.272764	0.273431	0.294105	0.269818	0.275377	0.282937	0.285965	0.283315	0.303876	0.282298	0.273363	0.317549	0.276916	0.270258	0.300914	0.315547	0.316919	0.300402	0.304716	0.306774	0.287623	0.2907	0.312819	0.281529	0.280715	0.284142	0.3488	0.312666	0.305699	0.29201	0.309238	0.362035
6939.65	0.352925	0.303068	0.266891	0.344937	0.296075	0.309923	0.307919	0.285497	0.287166	0.336281	0.329058	0.272496	0.265365	0.262031	0.274935	0.261453	0.276399	0.272495	0.273134	0.293803	0.26954	0.275077	0.282638	0.285708	0.283023	0.303653	0.282078	0.273168	0.31736	0.276684	0.270024	0.300675	0.315365	0.316748	0.300196	0.304525	0.306596	0.287431	0.290505	0.312668	0.281297	0.280507	0.283923	0.348643	0.312516	0.305549	0.291846	0.30909	0.361865
6935.68	0.352813	0.302899	0.266714	0.344782	0.295872	0.309676	0.307647	0.285244	0.286891	0.336033	0.328734	0.272196	0.265008	0.261745	0.274668	0.261158	0.276108	0.272238	0.272849	0.293512	0.269271	0.27479	0.282351	0.285459	0.282741	0.303433	0.281862	0.272977	0.317172	0.276457	0.269796	0.300442	0.315184	0.316578	0.299992	0.304337	0.306419	0.287242	0.290312	0.312517	0.281071	0.280304	0.283708	0.348485	0.312367	0.305399	0.291684	0.308941	0.361693
6931.71	0.352699	0.30273	0.266539	0.344628	0.295669	0.309433	0.307382	0.284996	0.286624	0.33579	0.328421	0.271904	0.264666	0.261468	0.27441	0.26087	0.275825	0.271991	0.272574	0.293232	0.269011	0.274514	0.282073	0.285217	0.28247	0.303216	0.281651	0.272791	0.316985	0.276235	0.269572	0.300214	0.315005	0.316407	0.299791	0.304151	0.306244	0.287054	0.290123	0.312366	0.280848	0.280104	0.283496	0.348328	0.312219	0.30525	0.291521	0.308792	0.36152
6927.74	0.352582	0.302562	0.266365	0.344473	0.295466	0.309193	0.307121	0.284754	0.286365	0.335551	0.328118	0.271619	0.264336	0.261198	0.274159	0.26059	0.275549	0.271752	0.272308	0.29296	0.268758	0.274245	0.281804	0.28498	0.282207	0.303002	0.281444	0.272607	0.316798	0.276017	0.269352	0.29999	0.314826	0.316237	0.299592	0.303966	0.30607	0.286867	0.289935	0.312214	0.28063	0.279908	0.283287	0.34817	0.31207	0.3051	0.291359	0.308642	0.361345
6923.77	0.352462	0.302392	0.266191	0.344317	0.295263	0.308956	0.306864	0.284516	0.286112	0.335315	0.327821	0.271339	0.264017	0.260936	0.273914	0.260315	0.275279	0.27152	0.272049	0.292694	0.26851	0.273984	0.281542	0.284747	0.28195	0.30279	0.28124	0.272425	0.316611	0.275802	0.269136	0.29977	0.314647	0.316066	0.299395	0.303781	0.305897	0.286681	0.289748	0.31206	0.280413	0.279715	0.28308	0.34801	0.31192	0.30495	0.291195	0.30849	0.361166
6919.79	0.352339	0.302221	0.266018	0.344159	0.295058	0.308722	0.306611	0.284282	0.285864	0.33508	0.32753	0.271064	0.263706	0.260679	0.273673	0.260045	0.275014	0.271293	0.271795	0.292434	0.268267	0.273729	0.281286	0.284518	0.281699	0.302578	0.281038	0.272245	0.316423	0.275589	0.268922	0.299553	0.314466	0.315894	0.299198	0.303596	0.305722	0.286494	0.289561	0.311904	0.280199	0.279522	0.282874	0.347848	0.311768	0.304797	0.291031	0.308336	0.360984
6915.82	0.352211	0.302049	0.265845	0.344	0.294852	0.308489	0.306362	0.28405	0.285621	0.334847	0.327244	0.270793	0.263403	0.260428	0.273436	0.25978	0.274753	0.27107	0.271546	0.292178	0.268027	0.273479	0.281034	0.284291	0.281452	0.302367	0.280837	0.272066	0.316235	0.275378	0.26871	0.299338	0.314285	0.31572	0.299001	0.30341	0.305547	0.286307	0.289375	0.311745	0.279987	0.279331	0.282669	0.347683	0.311614	0.304644	0.290865	0.30818	0.360799
6911.85	0.352081	0.301875	0.265671	0.343838	0.294643	0.308257	0.306115	0.28382	0.285382	0.334615	0.32696	0.270525	0.263106	0.260181	0.273202	0.259518	0.274495	0.270852	0.271301	0.291926	0.267792	0.273233	0.280786	0.284068	0.281209	0.302157	0.280637	0.271888	0.316045	0.275169	0.2685	0.299124	0.314102	0.315545	0.298805	0.303223	0.30537	0.286118	0.289187	0.311583	0.279776	0.27914	0.282465	0.347516	0.311458	0.304488	0.290698	0.308021	0.36061
6907.88	0.351946	0.301699	0.265497	0.343673	0.294434	0.308027	0.305872	0.283592	0.285146	0.334384	0.32668	0.270261	0.262816	0.259938	0.27297	0.259261	0.274241	0.270637	0.271061	0.291677	0.267559	0.272991	0.280543	0.283848	0.280969	0.301948	0.280438	0.27171	0.315854	0.274961	0.268292	0.298912	0.313917	0.315367	0.298608	0.303035	0.305192	0.285929	0.289	0.31142	0.279566	0.27895	0.28226	0.347347	0.3113	0.304331	0.290529	0.307859	0.360418
6903.91	0.351807	0.301521	0.265322	0.343505	0.294222	0.307797	0.305631	0.283365	0.284914	0.334153	0.326402	0.27	0.262532	0.259699	0.27274	0.259007	0.273989	0.270425	0.270824	0.291431	0.267329	0.272752	0.280303	0.28363	0.280733	0.301738	0.280239	0.271533	0.315661	0.274754	0.268085	0.298702	0.313732	0.315189	0.298412	0.302846	0.305014	0.285738	0.288811	0.311253	0.279357	0.27876	0.282056	0.347174	0.311139	0.304172	0.290358	0.307695	0.360222
6899.93	0.351664	0.301341	0.265146	0.343334	0.294009	0.307568	0.305393	0.28314	0.284683	0.333923	0.326125	0.269742	0.262252	0.259464	0.272511	0.258756	0.273739	0.270215	0.270591	0.291187	0.267101	0.272516	0.280065	0.283413	0.280498	0.301529	0.28004	0.271355	0.315468	0.274548	0.267879	0.298492	0.313546	0.315009	0.298215	0.302656	0.304834	0.285547	0.288622	0.311084	0.27915	0.278571	0.281852	0.346998	0.310976	0.304011	0.290186	0.307528	0.360024
6895.96	0.351516	0.301158	0.264968	0.34316	0.293794	0.307339	0.305156	0.282915	0.284455	0.333692	0.325849	0.269487	0.261978	0.259231	0.272283	0.258507	0.273491	0.270006	0.270359	0.290944	0.266875	0.272283	0.279829	0.283198	0.280266	0.301319	0.279841	0.271177	0.315272	0.274342	0.267674	0.298283	0.313357	0.314827	0.298018	0.302464	0.304652	0.285354	0.288431	0.310912	0.278943	0.278381	0.281647	0.346819	0.310811	0.303849	0.290011	0.307358	0.359822
6891.99	0.351364	0.300973	0.264789	0.342982	0.293577	0.307111	0.304919	0.282691	0.284228	0.33346	0.325574	0.269234	0.261707	0.259	0.272056	0.258261	0.273244	0.269799	0.270129	0.290702	0.26665	0.27205	0.279594	0.282982	0.280034	0.301109	0.279641	0.270997	0.315075	0.274137	0.267469	0.298073	0.313167	0.314642	0.297819	0.302271	0.304468	0.28516	0.288239	0.310737	0.278737	0.278189	0.281442	0.346636	0.310643	0.303683	0.289834	0.307185	0.359616
6888.02	0.351206	0.300784	0.264608	0.342801	0.293357	0.306882	0.304682	0.282467	0.284001	0.333227	0.325298	0.268983	0.261439	0.258771	0.271829	0.258016	0.272998	0.26959	0.269899	0.29046	0.266425	0.271817	0.279358	0.282764	0.279802	0.300897	0.279441	0.270817	0.314875	0.273931	0.267264	0.297864	0.312975	0.314455	0.29762	0.302076	0.304282	0.284965	0.288046	0.310558	0.27853	0.277997	0.281236	0.346449	0.310471	0.303516	0.289654	0.307008	0.359407
6884.05	0.351044	0.300594	0.264426	0.342616	0.293135	0.306653	0.304445	0.282243	0.283775	0.332991	0.325022	0.268733	0.261173	0.258542	0.271601	0.257773	0.272752	0.269381	0.269668	0.290219	0.2662	0.271584	0.279121	0.282544	0.27957	0.300685	0.279239	0.270635	0.314673	0.273725	0.267059	0.297655	0.31278	0.314266	0.297419	0.30188	0.304093	0.284768	0.28785	0.310375	0.278325	0.277803	0.281029	0.346259	0.310297	0.303345	0.289472	0.306828	0.359194
6880.07	0.350878	0.3004	0.264242	0.342428	0.292911	0.306423	0.304206	0.282019	0.283549	0.332752	0.324744	0.268484	0.26091	0.258312	0.271373	0.257531	0.272505	0.26917	0.269437	0.289978	0.265975	0.271349	0.278883	0.282321	0.279337	0.300471	0.279037	0.270452	0.314469	0.273518	0.266854	0.297445	0.312583	0.314074	0.297217	0.301682	0.303902	0.284569	0.287653	0.310189	0.278119	0.277607	0.280822	0.346065	0.31012	0.303173	0.289287	0.306645	0.358978
6876.1	0.350705	0.300204	0.264056	0.342235	0.292684	0.306193	0.303966	0.281794	0.283322	0.332511	0.324465	0.268235	0.260648	0.258082	0.271144	0.257289	0.272258	0.268957	0.269205	0.289735	0.265748	0.271112	0.278642	0.282094	0.279101	0.300255	0.278832	0.270268	0.314261	0.273311	0.266648	0.297235	0.312383	0.313879	0.297013	0.301482	0.303707	0.284368	0.287453	0.309998	0.277912	0.27741	0.280613	0.345866	0.309938	0.302997	0.2891	0.306459	0.358758
6872.13	0.350527	0.300004	0.263867	0.342037	0.292453	0.305961	0.303722	0.281568	0.283093	0.332265	0.324182	0.267986	0.260386	0.257849	0.270912	0.257046	0.272008	0.26874	0.26897	0.28949	0.265519	0.270872	0.278397	0.281863	0.278864	0.300037	0.278625	0.27008	0.31405	0.273102	0.266439	0.297022	0.312179	0.313681	0.296805	0.301278	0.303508	0.284164	0.287249	0.309802	0.277704	0.277209	0.280402	0.345663	0.309752	0.302818	0.288908	0.306267	0.358534
6868.16	0.350342	0.2998	0.263676	0.341834	0.29222	0.305727	0.303474	0.28134	0.282863	0.332015	0.323896	0.267735	0.260125	0.257616	0.270678	0.256804	0.271756	0.26852	0.268732	0.289243	0.265287	0.270628	0.278148	0.281627	0.278623	0.299815	0.278415	0.26989	0.313835	0.272891	0.266229	0.296807	0.311972	0.31348	0.296595	0.30107	0.303305	0.283957	0.287042	0.309602	0.277493	0.277005	0.280188	0.345454	0.30956	0.302634	0.288712	0.306071	0.358304
6864.19	0.350152	0.299593	0.263482	0.341627	0.291983	0.305492	0.303224	0.281111	0.282632	0.331762	0.323607	0.267485	0.259864	0.257381	0.270441	0.25656	0.271503	0.268296	0.268493	0.288993	0.265054	0.27038	0.277896	0.281387	0.27838	0.299592	0.278203	0.269698	0.313617	0.272679	0.266016	0.29659	0.311762	0.313275	0.296382	0.300859	0.303098	0.283748	0.286832	0.309396	0.277282	0.2768	0.279972	0.345241	0.309365	0.302448	0.288512	0.30587	0.358071
6860.21	0.349958	0.299384	0.263287	0.341416	0.291746	0.305256	0.302973	0.280881	0.2824	0.331506	0.323316	0.267235	0.259604	0.257146	0.270204	0.256318	0.271249	0.268071	0.268252	0.288742	0.26482	0.270131	0.277641	0.281146	0.278136	0.299367	0.277989	0.269504	0.313397	0.272466	0.265803	0.296372	0.311549	0.313068	0.296168	0.300647	0.30289	0.283538	0.28662	0.309188	0.277069	0.276592	0.279754	0.345025	0.309167	0.302259	0.288311	0.305667	0.357835
6856.24	0.34976	0.299174	0.263091	0.341203	0.291506	0.30502	0.302721	0.280652	0.282168	0.331248	0.323024	0.266986	0.259346	0.256911	0.269966	0.256077	0.270995	0.267845	0.268011	0.288491	0.264585	0.26988	0.277386	0.280903	0.277892	0.299141	0.277774	0.26931	0.313175	0.272253	0.265589	0.296154	0.311335	0.31286	0.295953	0.300433	0.302679	0.283326	0.286407	0.308977	0.276857	0.276384	0.279536	0.344806	0.308967	0.302068	0.288108	0.305462	0.357598
6852.27	0.349559	0.29896	0.262894	0.340987	0.291266	0.304784	0.302468	0.280422	0.281936	0.330989	0.32273	0.266739	0.25909	0.256677	0.269727	0.255836	0.270742	0.267617	0.26777	0.28824	0.264351	0.269629	0.277129	0.280658	0.277648	0.298914	0.277558	0.269115	0.312952	0.272039	0.265374	0.295934	0.311118	0.312649	0.295738	0.300217	0.302466	0.283114	0.286192	0.308764	0.276644	0.276174	0.279316	0.344584	0.308764	0.301876	0.287903	0.305254	0.357358
6848.3	0.349355	0.298745	0.262695	0.340768	0.291024	0.304546	0.302215	0.280192	0.281704	0.330729	0.322435	0.266492	0.258836	0.256443	0.269488	0.255597	0.270488	0.267388	0.26753	0.287989	0.264116	0.269377	0.276873	0.280414	0.277403	0.298686	0.277342	0.268919	0.312727	0.271825	0.265159	0.295714	0.3109	0.312437	0.295521	0.3	0.302251	0.2829	0.285975	0.308548	0.276431	0.275964	0.279096	0.34436	0.308559	0.301681	0.287696	0.305044	0.357116
6844.33	0.349149	0.298529	0.262496	0.340548	0.290781	0.304309	0.301963	0.279962	0.281473	0.330469	0.322141	0.266248	0.258585	0.25621	0.269249	0.255359	0.270236	0.26716	0.26729	0.287738	0.263883	0.269125	0.276617	0.280169	0.27716	0.298457	0.277125	0.268722	0.3125	0.27161	0.264943	0.295493	0.310681	0.312223	0.295304	0.299783	0.302034	0.282686	0.285757	0.308331	0.276218	0.275752	0.278875	0.344133	0.308353	0.301486	0.287488	0.304832	0.356873
6840.35	0.348941	0.298311	0.262297	0.340327	0.290537	0.304072	0.301712	0.279733	0.281242	0.33021	0.321846	0.266005	0.258336	0.255978	0.269011	0.255122	0.269985	0.266931	0.267051	0.287488	0.263651	0.268874	0.276361	0.279924	0.276917	0.298227	0.276908	0.268525	0.312273	0.271396	0.264728	0.295273	0.31046	0.312009	0.295086	0.299565	0.301817	0.282471	0.285539	0.308112	0.276005	0.27554	0.278654	0.343904	0.308146	0.301289	0.287279	0.304619	0.356629
6836.38	0.348733	0.298094	0.262097	0.340105	0.290295	0.303836	0.301462	0.279504	0.281014	0.329951	0.321553	0.265764	0.25809	0.255747	0.268774	0.254888	0.269736	0.266704	0.266814	0.287239	0.263421	0.268624	0.276107	0.279681	0.276675	0.297998	0.276691	0.268328	0.312046	0.271182	0.264514	0.295053	0.310239	0.311794	0.294869	0.299348	0.301601	0.282257	0.28532	0.307892	0.275792	0.275328	0.278433	0.343675	0.307938	0.301093	0.28707	0.304406	0.356385
6832.41	0.348523	0.297875	0.261898	0.339882	0.290053	0.3036	0.301211	0.279275	0.280786	0.329694	0.321261	0.265524	0.257846	0.255517	0.268537	0.254654	0.269487	0.266477	0.266578	0.286991	0.263191	0.268373	0.275852	0.279437	0.276434	0.297769	0.276474	0.26813	0.311819	0.270968	0.2643	0.294833	0.310018	0.311579	0.294651	0.29913	0.301383	0.282042	0.285101	0.307671	0.275579	0.275116	0.278212	0.343445	0.307729	0.300895	0.28686	0.304192	0.356141
6828.44	0.348312	0.297656	0.261697	0.339658	0.28981	0.303362	0.30096	0.279046	0.280558	0.329436	0.320968	0.265284	0.257603	0.255286	0.268301	0.254421	0.269239	0.266251	0.266342	0.286743	0.262962	0.268122	0.275597	0.279193	0.276192	0.297539	0.276257	0.267932	0.31159	0.270754	0.264086	0.294612	0.309795	0.311362	0.294432	0.298911	0.301165	0.281825	0.284881	0.30745	0.275366	0.274903	0.277991	0.343214	0.307519	0.300696	0.28665	0.303976	0.355897
6824.47	0.3481	0.297436	0.261497	0.339435	0.289568	0.303125	0.300708	0.278816	0.28033	0.329179	0.320677	0.265045	0.25736	0.255055	0.268065	0.254189	0.268991	0.266024	0.266106	0.286495	0.262732	0.267871	0.27534	0.278947	0.275951	0.297308	0.276039	0.267733	0.311361	0.270539	0.263871	0.294391	0.309572	0.311145	0.294214	0.298692	0.300947	0.281608	0.284661	0.307227	0.275152	0.27469	0.277769	0.342983	0.307309	0.300497	0.286439	0.30376	0.355652
6820.49	0.347889	0.297216	0.261296	0.339211	0.289326	0.302887	0.300454	0.278586	0.280102	0.328922	0.320387	0.264805	0.257118	0.254822	0.26783	0.253956	0.268742	0.265796	0.265869	0.286247	0.262502	0.267618	0.275082	0.278699	0.275709	0.297077	0.275821	0.267534	0.311131	0.270324	0.263656	0.294169	0.309348	0.310926	0.293994	0.298473	0.300728	0.28139	0.28444	0.307005	0.274937	0.274476	0.277547	0.342752	0.307099	0.300297	0.286228	0.303543	0.355407
6816.52	0.347678	0.296996	0.261094	0.338987	0.289085	0.302649	0.300198	0.278355	0.279873	0.328665	0.320097	0.264564	0.256875	0.254588	0.267595	0.253723	0.268493	0.265568	0.265632	0.285998	0.262271	0.267365	0.274821	0.278448	0.275466	0.296845	0.275603	0.267334	0.310901	0.270108	0.26344	0.293947	0.309124	0.310707	0.293775	0.298254	0.300508	0.281171	0.284218	0.306782	0.27472	0.274261	0.277324	0.342521	0.306889	0.300097	0.286017	0.303327	0.355163
6812.55	0.34747	0.296776	0.260894	0.338765	0.288844	0.302413	0.299941	0.278125	0.279645	0.328409	0.319809	0.264324	0.256632	0.254352	0.267361	0.25349	0.268245	0.26534	0.265394	0.28575	0.262039	0.26711	0.27456	0.278196	0.275224	0.296615	0.275385	0.267135	0.310673	0.269892	0.263224	0.293726	0.308902	0.310489	0.293556	0.298035	0.30029	0.280951	0.283998	0.306561	0.274503	0.274047	0.277102	0.342292	0.30668	0.299898	0.285807	0.303112	0.35492
6808.58	0.347264	0.296558	0.260694	0.338545	0.288605	0.302178	0.299683	0.277894	0.279416	0.328154	0.319522	0.264083	0.256389	0.254115	0.267127	0.253257	0.267997	0.265111	0.265156	0.285503	0.261807	0.266855	0.274297	0.277942	0.274981	0.296385	0.275168	0.266936	0.310445	0.269677	0.263008	0.293505	0.308681	0.310271	0.293338	0.297818	0.300074	0.280733	0.28378	0.306342	0.274286	0.273834	0.27688	0.342065	0.306474	0.2997	0.285599	0.302899	0.35468
6804.61	0.347061	0.296341	0.260494	0.338328	0.288366	0.301943	0.299423	0.277665	0.279187	0.3279	0.319237	0.263842	0.256144	0.253876	0.266893	0.253024	0.267748	0.264882	0.264917	0.285256	0.261574	0.266599	0.274033	0.277687	0.274739	0.296156	0.274952	0.266738	0.310218	0.269461	0.262794	0.293284	0.308461	0.310055	0.29312	0.2976	0.299859	0.280514	0.283562	0.306123	0.274069	0.27362	0.276659	0.341839	0.306269	0.299504	0.285392	0.302688	0.354441
6800.63	0.34686	0.296125	0.260295	0.338111	0.288128	0.301708	0.299162	0.277435	0.278957	0.327646	0.318952	0.2636	0.255898	0.253635	0.266659	0.252789	0.267498	0.264653	0.264676	0.285009	0.26134	0.266341	0.273767	0.277431	0.274495	0.295927	0.274734	0.26654	0.309992	0.269245	0.262579	0.293063	0.308242	0.309841	0.292901	0.297383	0.299646	0.280295	0.283344	0.305906	0.27385	0.273407	0.276437	0.341615	0.306065	0.299309	0.285185	0.302478	0.354203
6796.66	0.34666	0.295908	0.260096	0.337896	0.28789	0.301472	0.298898	0.277205	0.278726	0.327392	0.318667	0.263357	0.25565	0.253392	0.266424	0.252553	0.267247	0.264424	0.264434	0.28476	0.261104	0.266083	0.273499	0.277173	0.274252	0.295697	0.274516	0.266342	0.309766	0.269028	0.262364	0.292842	0.308023	0.309627	0.292683	0.297166	0.299433	0.280075	0.283127	0.305689	0.273631	0.273194	0.276214	0.341393	0.305863	0.299115	0.28498	0.30227	0.353967
6792.69	0.346463	0.295693	0.259897	0.337683	0.287653	0.301236	0.298634	0.276974	0.278494	0.32714	0.318383	0.263113	0.2554	0.253147	0.266188	0.252315	0.266996	0.264194	0.264191	0.28451	0.260866	0.265824	0.273231	0.276916	0.274008	0.295469	0.274298	0.266144	0.30954	0.268811	0.262149	0.29262	0.307805	0.309414	0.292463	0.29695	0.299222	0.279854	0.28291	0.305473	0.27341	0.272981	0.275992	0.341172	0.305663	0.298923	0.284776	0.302063	0.353731
6788.72	0.346269	0.295479	0.259698	0.337472	0.287416	0.300998	0.298369	0.276744	0.27826	0.326888	0.3181	0.262867	0.255148	0.252901	0.265952	0.252075	0.266743	0.263965	0.263947	0.28426	0.260626	0.265565	0.272963	0.276659	0.273764	0.29524	0.27408	0.265946	0.309315	0.268594	0.261935	0.292398	0.307587	0.309203	0.292245	0.296735	0.299013	0.279634	0.282694	0.305259	0.27319	0.272769	0.275768	0.340953	0.305464	0.298732	0.284572	0.301857	0.353497
6784.75	0.346077	0.295266	0.2595	0.337264	0.287182	0.300761	0.298105	0.276513	0.278026	0.326637	0.317818	0.262621	0.254895	0.252654	0.265717	0.251834	0.266491	0.263737	0.263703	0.28401	0.260386	0.265306	0.272696	0.276403	0.27352	0.295013	0.273863	0.26575	0.309092	0.268377	0.26172	0.292176	0.307371	0.308994	0.292026	0.296521	0.298805	0.279415	0.282479	0.305047	0.272969	0.272557	0.275545	0.340737	0.305269	0.298543	0.284371	0.301654	0.353265
6780.77	0.34589	0.295054	0.259303	0.337059	0.28695	0.300524	0.297843	0.276283	0.277792	0.326389	0.317538	0.262375	0.254641	0.252407	0.265481	0.251593	0.266239	0.263509	0.26346	0.283761	0.260146	0.26505	0.27243	0.276149	0.273278	0.294786	0.273646	0.265555	0.30887	0.26816	0.261507	0.291956	0.307157	0.308787	0.291809	0.296309	0.2986	0.279197	0.282266	0.304837	0.272748	0.272345	0.275323	0.340524	0.305076	0.298356	0.284171	0.301453	0.353034
6776.8	0.345708	0.294845	0.259109	0.336858	0.286721	0.300289	0.297585	0.276055	0.277559	0.326143	0.317261	0.26213	0.254388	0.252161	0.265247	0.251353	0.265989	0.263284	0.263219	0.283514	0.259907	0.264795	0.272167	0.275899	0.273037	0.294562	0.273432	0.265362	0.308651	0.267945	0.261295	0.291737	0.306945	0.308584	0.291595	0.296101	0.298398	0.27898	0.282056	0.30463	0.272529	0.272135	0.275102	0.340315	0.304886	0.298172	0.283975	0.301255	0.352808
6772.83	0.345532	0.294638	0.258917	0.336661	0.286495	0.300056	0.29733	0.275829	0.277326	0.325902	0.316987	0.261885	0.254135	0.251916	0.265015	0.251113	0.26574	0.263062	0.262979	0.283268	0.259669	0.264544	0.271907	0.275651	0.272798	0.294339	0.273218	0.26517	0.308435	0.267731	0.261085	0.29152	0.306736	0.308384	0.291382	0.295894	0.298199	0.278766	0.281848	0.304426	0.272311	0.271927	0.274884	0.34011	0.304701	0.297991	0.283781	0.301061	0.352585
6768.86	0.345359	0.294432	0.258727	0.336466	0.286271	0.299823	0.297077	0.275604	0.277095	0.325663	0.316714	0.261642	0.253882	0.251672	0.264783	0.250874	0.265492	0.262841	0.262741	0.283024	0.259432	0.264295	0.27165	0.275407	0.272561	0.294118	0.273006	0.264981	0.308221	0.267518	0.260875	0.291304	0.306528	0.308186	0.291171	0.295689	0.298002	0.278552	0.281642	0.304223	0.272093	0.271719	0.274666	0.339907	0.304518	0.297813	0.28359	0.300869	0.352365
6764.89	0.345189	0.294228	0.258537	0.336274	0.286048	0.299591	0.296826	0.27538	0.276863	0.325425	0.316443	0.261399	0.25363	0.251427	0.264552	0.250634	0.265244	0.262622	0.262504	0.28278	0.259195	0.264047	0.271395	0.275164	0.272324	0.293898	0.272793	0.264792	0.308008	0.267305	0.260666	0.291088	0.306322	0.30799	0.29096	0.295485	0.297807	0.278338	0.281436	0.304023	0.271875	0.271512	0.274449	0.339706	0.304336	0.297637	0.283399	0.300679	0.352147
6760.91	0.345021	0.294025	0.258349	0.336083	0.285826	0.29936	0.296576	0.275156	0.276631	0.32519	0.316172	0.261156	0.253377	0.251183	0.26432	0.250395	0.264996	0.262405	0.262267	0.282536	0.258958	0.263801	0.271142	0.274924	0.272089	0.293679	0.272581	0.264604	0.307797	0.267093	0.260457	0.290872	0.306117	0.307795	0.29075	0.295281	0.297612	0.278125	0.281232	0.303823	0.271658	0.271304	0.274233	0.339507	0.304157	0.297462	0.283209	0.30049	0.351931
6756.94	0.344856	0.293823	0.258162	0.335895	0.285607	0.29913	0.296329	0.274934	0.276401	0.324956	0.315903	0.260914	0.253126	0.250941	0.264091	0.250156	0.26475	0.262189	0.262033	0.282295	0.258723	0.263557	0.270892	0.274686	0.271855	0.293461	0.27237	0.264418	0.307587	0.266882	0.260249	0.290657	0.305915	0.307602	0.290541	0.295078	0.29742	0.277912	0.281028	0.303626	0.271441	0.271098	0.274017	0.33931	0.30398	0.297289	0.283021	0.300304	0.351716
6752.97	0.344694	0.293623	0.257977	0.33571	0.285389	0.298902	0.296085	0.274715	0.276173	0.324726	0.315637	0.260675	0.252877	0.2507	0.263863	0.249919	0.264505	0.261975	0.261801	0.282056	0.25849	0.263317	0.270645	0.274451	0.271623	0.293246	0.272161	0.264233	0.307379	0.266674	0.260043	0.290444	0.305715	0.30741	0.290335	0.294878	0.29723	0.2777	0.280827	0.30343	0.271226	0.270894	0.273804	0.339116	0.303805	0.297118	0.282835	0.30012	0.351503
6749	0.344536	0.293426	0.257794	0.335528	0.285174	0.298676	0.295843	0.274498	0.275947	0.324498	0.315373	0.260437	0.25263	0.250461	0.263638	0.249683	0.264263	0.261764	0.261571	0.281819	0.258258	0.263079	0.270401	0.274219	0.271394	0.293033	0.271953	0.26405	0.307174	0.266467	0.259839	0.290232	0.305517	0.307221	0.29013	0.294679	0.297043	0.27749	0.280627	0.303237	0.271013	0.270691	0.273592	0.338925	0.303633	0.29695	0.282651	0.299938	0.351293
6745.03	0.344379	0.29323	0.257612	0.335348	0.284961	0.298453	0.295604	0.274283	0.275725	0.324273	0.315113	0.260201	0.252386	0.250224	0.263414	0.24945	0.264022	0.261555	0.261344	0.281584	0.258029	0.262844	0.270159	0.273989	0.271167	0.292821	0.271748	0.263869	0.30697	0.266262	0.259637	0.290022	0.305322	0.307034	0.289926	0.294482	0.296857	0.277282	0.280429	0.303046	0.2708	0.27049	0.273382	0.338736	0.303464	0.296784	0.282469	0.299759	0.351084
6741.05	0.344224	0.293036	0.257431	0.335169	0.284749	0.29823	0.295367	0.27407	0.275503	0.32405	0.314854	0.259966	0.252142	0.249988	0.263191	0.249218	0.263782	0.261347	0.261118	0.28135	0.257801	0.262611	0.26992	0.273762	0.270942	0.292609	0.271543	0.263688	0.306768	0.266057	0.259435	0.289813	0.305127	0.306848	0.289724	0.294286	0.296673	0.277073	0.280231	0.302856	0.270589	0.27029	0.273172	0.338549	0.303295	0.296619	0.282289	0.29958	0.350876
6737.08	0.34407	0.292842	0.257252	0.334992	0.284538	0.298008	0.295132	0.273859	0.275284	0.32383	0.314597	0.259733	0.2519	0.249753	0.26297	0.248988	0.263544	0.261142	0.260895	0.281118	0.257574	0.26238	0.269683	0.273537	0.270718	0.292398	0.271339	0.263508	0.306567	0.265854	0.259235	0.289605	0.304934	0.306663	0.289523	0.29409	0.29649	0.276866	0.280034	0.302666	0.270378	0.270091	0.272964	0.338362	0.303127	0.296455	0.282109	0.299403	0.350668
6733.11	0.343917	0.29265	0.257074	0.334816	0.284329	0.297788	0.2949	0.273649	0.275067	0.323612	0.314343	0.259501	0.25166	0.24952	0.26275	0.24876	0.263308	0.260938	0.260674	0.280887	0.257349	0.262152	0.269449	0.273314	0.270497	0.292188	0.271136	0.263329	0.306367	0.265651	0.259035	0.289398	0.304742	0.306478	0.289322	0.293896	0.296309	0.276659	0.279839	0.302478	0.270169	0.269893	0.272758	0.338178	0.30296	0.296292	0.281931	0.299227	0.350461
6729.14	0.343764	0.292458	0.256897	0.334641	0.28412	0.297569	0.294669	0.273441	0.274851	0.323397	0.31409	0.259271	0.251422	0.249289	0.262532	0.248535	0.263074	0.260736	0.260455	0.280658	0.257126	0.261926	0.269217	0.273093	0.270278	0.291979	0.270934	0.263152	0.306169	0.26545	0.258837	0.289193	0.304551	0.306295	0.289123	0.293703	0.296128	0.276453	0.279643	0.30229	0.269962	0.269696	0.272552	0.337994	0.302794	0.296131	0.281754	0.299052	0.350254
6725.17	0.343612	0.292266	0.25672	0.334467	0.283913	0.297352	0.294439	0.273234	0.274637	0.323184	0.313839	0.259043	0.251185	0.249059	0.262315	0.248311	0.262841	0.260535	0.260238	0.280429	0.256905	0.261703	0.268987	0.272874	0.27006	0.291771	0.270734	0.262975	0.305971	0.26525	0.258639	0.288989	0.304361	0.306113	0.288924	0.29351	0.295948	0.276248	0.279448	0.302103	0.269756	0.2695	0.272347	0.337812	0.302629	0.29597	0.281576	0.298877	0.350048
6721.19	0.34346	0.292074	0.256545	0.334292	0.283705	0.297134	0.294211	0.273028	0.274424	0.322973	0.313589	0.258816	0.250949	0.248831	0.262098	0.248089	0.26261	0.260336	0.260021	0.280201	0.256685	0.261481	0.268758	0.272656	0.269842	0.291563	0.270533	0.262799	0.305774	0.26505	0.258441	0.288786	0.304171	0.305931	0.288726	0.293318	0.295768	0.276043	0.279253	0.301916	0.269551	0.269304	0.272142	0.33763	0.302463	0.29581	0.281399	0.298702	0.349842
6717.22	0.343308	0.291882	0.256369	0.334118	0.283498	0.296918	0.293985	0.272823	0.274212	0.322763	0.31334	0.258591	0.250715	0.248603	0.261883	0.247869	0.26238	0.260137	0.259805	0.279973	0.256466	0.261261	0.268531	0.27244	0.269626	0.291356	0.270334	0.262622	0.305576	0.264851	0.258243	0.288584	0.303982	0.305749	0.288527	0.293126	0.295588	0.275837	0.279057	0.301729	0.269347	0.269109	0.271937	0.337447	0.302298	0.29565	0.281221	0.298528	0.349635
6713.25	0.343157	0.291691	0.256195	0.333944	0.283291	0.296702	0.29376	0.272618	0.274001	0.322555	0.313092	0.258368	0.250483	0.248378	0.261669	0.247651	0.262151	0.259941	0.25959	0.279746	0.256249	0.261044	0.268305	0.272226	0.269411	0.29115	0.270135	0.262447	0.30538	0.264652	0.258046	0.288383	0.303793	0.305567	0.288329	0.292935	0.295408	0.275633	0.278861	0.301542	0.269144	0.268914	0.271733	0.337265	0.302134	0.29549	0.281043	0.298355	0.349429
6709.28	0.343006	0.291501	0.256021	0.333772	0.283085	0.296489	0.29354	0.272415	0.273794	0.322351	0.312846	0.258148	0.250253	0.248154	0.261456	0.247436	0.261925	0.259747	0.259376	0.279522	0.256034	0.26083	0.268083	0.272015	0.269197	0.290946	0.269938	0.262272	0.305186	0.264456	0.25785	0.288184	0.303605	0.305387	0.288133	0.292746	0.295229	0.27543	0.278666	0.301357	0.268942	0.268721	0.27153	0.337084	0.301972	0.295331	0.280867	0.298183	0.349225
6705.31	0.342858	0.291312	0.255849	0.333601	0.282882	0.296279	0.293322	0.272214	0.273589	0.32215	0.312603	0.257931	0.250026	0.247933	0.261246	0.247223	0.261701	0.259555	0.259165	0.2793	0.255821	0.260619	0.267862	0.271806	0.268985	0.290744	0.269742	0.262099	0.304992	0.264261	0.257655	0.287987	0.303418	0.305209	0.287939	0.292559	0.295051	0.275229	0.278472	0.301173	0.268742	0.268529	0.271329	0.336905	0.301811	0.295173	0.280692	0.298013	0.349021
6701.33	0.342711	0.291126	0.255678	0.333431	0.28268	0.296071	0.293107	0.272015	0.273386	0.321952	0.312362	0.257716	0.249803	0.247715	0.261038	0.247014	0.26148	0.259367	0.258957	0.27908	0.255612	0.260412	0.267645	0.2716	0.268776	0.290544	0.269549	0.261928	0.304801	0.264069	0.257462	0.287793	0.303233	0.305032	0.287748	0.292373	0.294875	0.27503	0.27828	0.300991	0.268545	0.26834	0.27113	0.336727	0.301652	0.295017	0.280518	0.297845	0.34882
6697.36	0.342565	0.290941	0.255508	0.333263	0.28248	0.295866	0.292896	0.271817	0.273186	0.321757	0.312124	0.257504	0.249581	0.2475	0.260832	0.246806	0.261261	0.25918	0.258752	0.278863	0.255404	0.260208	0.267431	0.271397	0.268569	0.290346	0.269358	0.261758	0.304612	0.263878	0.257269	0.287601	0.30305	0.304857	0.287558	0.29219	0.2947	0.274833	0.27809	0.30081	0.268349	0.268151	0.270932	0.336551	0.301495	0.294863	0.280346	0.297679	0.34862
6693.39	0.342422	0.290757	0.25534	0.333096	0.282281	0.295664	0.292687	0.271621	0.272989	0.321565	0.311888	0.257294	0.249362	0.247287	0.260627	0.246601	0.261043	0.258996	0.258549	0.278647	0.2552	0.260006	0.267219	0.271197	0.268363	0.290151	0.269169	0.26159	0.304424	0.263688	0.257078	0.287411	0.302868	0.304683	0.287371	0.292008	0.294527	0.274637	0.2779	0.300631	0.268154	0.267965	0.270736	0.336377	0.30134	0.294711	0.280174	0.297514	0.348421
6689.42	0.34228	0.290575	0.255172	0.33293	0.282084	0.295465	0.29248	0.271427	0.272793	0.321376	0.311654	0.257087	0.249146	0.247077	0.260425	0.246399	0.260828	0.258814	0.258348	0.278433	0.254998	0.259807	0.267009	0.271	0.26816	0.289957	0.268981	0.261423	0.304239	0.2635	0.256888	0.287223	0.302688	0.304511	0.287185	0.291828	0.294354	0.274442	0.277713	0.300453	0.267962	0.267779	0.270542	0.336204	0.301186	0.29456	0.280004	0.297351	0.348225
6685.45	0.342139	0.290395	0.255006	0.332765	0.281888	0.295269	0.292276	0.271234	0.272599	0.321188	0.311422	0.256882	0.248931	0.246869	0.260225	0.246198	0.260615	0.258633	0.25815	0.278222	0.254798	0.259611	0.266802	0.270805	0.267959	0.289764	0.268796	0.261258	0.304055	0.263314	0.256701	0.287037	0.302509	0.304341	0.287002	0.29165	0.294183	0.274249	0.277527	0.300276	0.267771	0.267596	0.270349	0.336034	0.301034	0.294411	0.279835	0.297189	0.348031
6681.47	0.342001	0.290216	0.254841	0.332603	0.281694	0.295076	0.292073	0.271043	0.272408	0.321003	0.311193	0.25668	0.248719	0.246664	0.260027	0.245999	0.260403	0.258455	0.257954	0.278012	0.2546	0.259416	0.266596	0.270612	0.26776	0.289574	0.268612	0.261095	0.303872	0.263129	0.256515	0.286853	0.302333	0.304173	0.286822	0.291474	0.294014	0.274058	0.277342	0.300101	0.267582	0.267414	0.270158	0.335864	0.300883	0.294263	0.279668	0.297029	0.347839
6677.5	0.341863	0.290038	0.254678	0.332442	0.281502	0.294884	0.291873	0.270853	0.272218	0.32082	0.310965	0.25648	0.248508	0.24646	0.25983	0.245802	0.260194	0.258278	0.25776	0.277804	0.254404	0.259222	0.266392	0.270421	0.267562	0.289385	0.26843	0.260933	0.303692	0.262946	0.256331	0.286671	0.302158	0.304006	0.286643	0.291299	0.293846	0.273869	0.27716	0.299928	0.267395	0.267234	0.269969	0.335697	0.300733	0.294117	0.279503	0.296871	0.347649
6673.53	0.341727	0.289862	0.254516	0.332282	0.28131	0.294694	0.291673	0.270664	0.272028	0.320636	0.310738	0.25628	0.248299	0.246257	0.259635	0.245606	0.259986	0.258102	0.257567	0.277598	0.254209	0.259029	0.266189	0.27023	0.267366	0.289198	0.268249	0.260772	0.303512	0.262764	0.25615	0.286491	0.301984	0.30384	0.286464	0.291126	0.29368	0.27368	0.276978	0.299756	0.26721	0.267055	0.269781	0.33553	0.300584	0.293972	0.279338	0.296713	0.347462
6669.56	0.341591	0.289686	0.254356	0.332122	0.281118	0.294505	0.291473	0.270476	0.271839	0.320453	0.310511	0.256082	0.24809	0.246056	0.25944	0.24541	0.259778	0.257927	0.257374	0.277393	0.254015	0.258836	0.265986	0.27004	0.267169	0.289011	0.268069	0.260612	0.303333	0.262583	0.255969	0.286312	0.30181	0.303675	0.286287	0.290953	0.293514	0.273493	0.276797	0.299584	0.267026	0.266877	0.269594	0.335363	0.300436	0.293828	0.279175	0.296555	0.347275
6665.59	0.341456	0.289511	0.254196	0.331964	0.280927	0.294317	0.291274	0.27029	0.271651	0.320269	0.310284	0.255884	0.247882	0.245855	0.259245	0.245215	0.259571	0.257753	0.257183	0.277188	0.253821	0.258643	0.265783	0.26985	0.266973	0.288826	0.26789	0.260452	0.303155	0.262403	0.255791	0.286135	0.301638	0.30351	0.28611	0.290781	0.29335	0.273306	0.276618	0.299412	0.266843	0.2667	0.269409	0.335197	0.300288	0.293685	0.279013	0.296399	0.347091
6661.61	0.341323	0.289337	0.254037	0.331807	0.280738	0.29413	0.291076	0.270105	0.271463	0.320085	0.310058	0.255688	0.247674	0.245656	0.259051	0.24502	0.259364	0.257579	0.256992	0.276984	0.253627	0.25845	0.26558	0.26966	0.266778	0.288642	0.267712	0.260295	0.302979	0.262225	0.255614	0.285959	0.301468	0.303348	0.285935	0.29061	0.293186	0.273121	0.276441	0.299242	0.266662	0.266524	0.269224	0.335033	0.300141	0.293544	0.278853	0.296243	0.346908
6657.64	0.341193	0.289167	0.253881	0.331654	0.280551	0.293945	0.29088	0.269922	0.271277	0.319902	0.309835	0.255494	0.247468	0.245459	0.258859	0.244827	0.259159	0.257407	0.256803	0.276783	0.253435	0.258258	0.265379	0.269473	0.266584	0.288462	0.267537	0.26014	0.302806	0.26205	0.255441	0.285786	0.3013	0.303188	0.285762	0.290442	0.293027	0.272939	0.276267	0.299074	0.266484	0.266352	0.269043	0.334872	0.299997	0.293406	0.278696	0.29609	0.34673
6653.67	0.341066	0.289	0.253729	0.331505	0.280367	0.293764	0.290687	0.269742	0.271094	0.319722	0.309613	0.255303	0.247264	0.245266	0.258671	0.244636	0.258957	0.257238	0.256617	0.276584	0.253244	0.258068	0.26518	0.269287	0.266393	0.288285	0.267365	0.259989	0.302636	0.261878	0.255272	0.285617	0.301136	0.303032	0.285594	0.290278	0.29287	0.272761	0.276097	0.29891	0.26631	0.266182	0.268866	0.334714	0.299856	0.293271	0.278543	0.295941	0.346555
6649.7	0.340944	0.288838	0.25358	0.33136	0.280187	0.293587	0.290498	0.269566	0.270914	0.319545	0.309395	0.255115	0.247064	0.245076	0.258485	0.244448	0.258759	0.257072	0.256434	0.276389	0.253056	0.25788	0.264984	0.269104	0.266205	0.288113	0.267197	0.259842	0.302471	0.26171	0.255106	0.285453	0.300976	0.30288	0.285429	0.290118	0.292718	0.272586	0.275932	0.298749	0.266141	0.266017	0.268692	0.334561	0.29972	0.293141	0.278394	0.295796	0.346386
6645.73	0.340828	0.288681	0.253436	0.331221	0.280012	0.293415	0.290313	0.269395	0.270739	0.319371	0.309181	0.254931	0.246868	0.24489	0.258304	0.244263	0.258564	0.256909	0.256255	0.276199	0.252872	0.257695	0.264791	0.268926	0.266022	0.287947	0.267034	0.2597	0.302311	0.261547	0.254946	0.285293	0.300821	0.302735	0.285271	0.289962	0.292571	0.272417	0.275771	0.298593	0.265977	0.265856	0.268523	0.334414	0.299589	0.293016	0.27825	0.295655	0.346223
6641.75	0.340718	0.28853	0.253297	0.331089	0.279842	0.293248	0.290134	0.269229	0.270568	0.319202	0.308972	0.254752	0.246677	0.24471	0.258129	0.244082	0.258375	0.256751	0.25608	0.276014	0.252692	0.257514	0.264602	0.268752	0.265843	0.287785	0.266876	0.259564	0.302157	0.261389	0.254792	0.285138	0.300671	0.302595	0.285118	0.289812	0.29243	0.272252	0.275617	0.298443	0.265818	0.2657	0.268359	0.334272	0.299464	0.292896	0.278112	0.29552	0.346066
6637.78	0.340615	0.288386	0.253164	0.330965	0.279679	0.293088	0.289961	0.269069	0.270403	0.31904	0.30877	0.254579	0.246492	0.244536	0.25796	0.243907	0.258192	0.2566	0.255912	0.275836	0.252518	0.257338	0.26442	0.268585	0.265671	0.287631	0.266724	0.259433	0.302009	0.261238	0.254643	0.28499	0.300529	0.302463	0.284971	0.289669	0.292295	0.272095	0.275468	0.2983	0.265667	0.26555	0.2682	0.334138	0.299346	0.292783	0.27798	0.295392	0.345918
6633.81	0.340522	0.288251	0.25304	0.330851	0.279524	0.292937	0.289798	0.268918	0.270247	0.318886	0.308577	0.254414	0.246316	0.244371	0.2578	0.243739	0.258017	0.256456	0.255752	0.275667	0.252352	0.257171	0.264246	0.268427	0.265507	0.287486	0.26658	0.25931	0.301871	0.261094	0.254503	0.28485	0.300395	0.30234	0.284834	0.289535	0.292169	0.271945	0.275329	0.298165	0.265523	0.265408	0.26805	0.334014	0.299237	0.292679	0.277857	0.295272	0.345781
6629.84	0.34044	0.288126	0.252925	0.330749	0.27938	0.292796	0.289645	0.268776	0.2701	0.318744	0.308396	0.25426	0.246149	0.244215	0.25765	0.24358	0.257852	0.256321	0.255602	0.275508	0.252195	0.257014	0.264082	0.268279	0.265353	0.287351	0.266445	0.259196	0.301743	0.26096	0.254373	0.284721	0.300272	0.302228	0.284707	0.28941	0.292054	0.271806	0.275199	0.298041	0.26539	0.265276	0.26791	0.333902	0.299138	0.292585	0.277744	0.295163	0.345656
6625.87	0.340374	0.288014	0.252821	0.33066	0.279248	0.292668	0.289506	0.268647	0.269966	0.318617	0.308228	0.254117	0.245994	0.244071	0.257512	0.243433	0.257699	0.256199	0.255464	0.275361	0.25205	0.256869	0.263932	0.268144	0.265213	0.287229	0.266323	0.259094	0.301628	0.260837	0.254254	0.284604	0.300162	0.302129	0.284593	0.289298	0.291952	0.271679	0.275081	0.29793	0.265268	0.265156	0.267781	0.333804	0.299052	0.292504	0.277644	0.295067	0.345547
6621.89	0.340323	0.287917	0.252731	0.330588	0.27913	0.292554	0.289382	0.268532	0.269845	0.318505	0.308076	0.253987	0.245853	0.243941	0.257387	0.243298	0.25756	0.25609	0.255341	0.275229	0.251919	0.256738	0.263796	0.268023	0.265086	0.287121	0.266214	0.259005	0.301528	0.260728	0.254148	0.284502	0.300067	0.302045	0.284493	0.289199	0.291864	0.271566	0.274978	0.297834	0.26516	0.265049	0.267667	0.333724	0.298981	0.292437	0.277558	0.294986	0.345456
6617.92	0.34029	0.287834	0.252653	0.330533	0.279028	0.292456	0.289275	0.268431	0.26974	0.318411	0.307941	0.253872	0.245728	0.243824	0.257277	0.243178	0.257435	0.255996	0.255232	0.275113	0.251802	0.256623	0.263675	0.267918	0.264975	0.287028	0.266119	0.258929	0.301445	0.260633	0.254057	0.284415	0.299987	0.301977	0.284408	0.289116	0.291792	0.271467	0.274889	0.297753	0.265066	0.264957	0.267567	0.33366	0.298925	0.292385	0.277486	0.29492	0.345383
6613.95	0.340276	0.287768	0.252589	0.330497	0.278941	0.292374	0.289185	0.268346	0.269652	0.318336	0.307824	0.253772	0.245617	0.243723	0.257182	0.243072	0.257326	0.255918	0.25514	0.275013	0.251701	0.256523	0.263569	0.267829	0.26488	0.286951	0.266039	0.258868	0.301378	0.260552	0.253981	0.284344	0.299924	0.301926	0.284339	0.289049	0.291737	0.271383	0.274816	0.297689	0.264988	0.264879	0.267482	0.333615	0.298886	0.29235	0.27743	0.29487	0.34533
6609.98	0.340281	0.287718	0.25254	0.33048	0.278871	0.292309	0.289113	0.268276	0.269581	0.318281	0.307725	0.253689	0.245524	0.243637	0.257103	0.242982	0.257233	0.255855	0.255064	0.27493	0.251616	0.25644	0.263481	0.267758	0.264802	0.286891	0.265976	0.258822	0.301329	0.260488	0.25392	0.28429	0.299878	0.301893	0.284286	0.288998	0.291698	0.271316	0.27476	0.297642	0.264925	0.264817	0.267415	0.33359	0.298864	0.292332	0.27739	0.294837	0.345298
6606.01	0.340307	0.287686	0.252506	0.330484	0.278818	0.292262	0.28906	0.268223	0.269527	0.318246	0.307646	0.253621	0.245446	0.243566	0.25704	0.242906	0.257157	0.255809	0.255005	0.274865	0.251547	0.256373	0.26341	0.267704	0.264742	0.286848	0.265929	0.258792	0.301298	0.260439	0.253875	0.284254	0.29985	0.301877	0.284252	0.288965	0.291677	0.271264	0.274721	0.297613	0.264877	0.264772	0.267364	0.333584	0.298859	0.292332	0.277367	0.294821	0.345286
6602.03	0.340352	0.28767	0.252487	0.330507	0.27878	0.292231	0.289025	0.268187	0.26949	0.31823	0.307585	0.253569	0.245384	0.243511	0.256993	0.242846	0.257097	0.255779	0.254961	0.274817	0.251495	0.256323	0.263356	0.267667	0.264697	0.286822	0.265897	0.258776	0.301285	0.260405	0.253846	0.284234	0.29984	0.301879	0.284233	0.288949	0.291673	0.271229	0.274697	0.297601	0.264846	0.264742	0.267329	0.333597	0.298872	0.292348	0.27736	0.294823	0.345296
6598.06	0.340415	0.287671	0.252483	0.330548	0.27876	0.292218	0.289008	0.268166	0.26947	0.318232	0.307544	0.253532	0.245338	0.24347	0.256962	0.242801	0.257053	0.255765	0.254934	0.274786	0.251458	0.256289	0.263318	0.267647	0.264669	0.286813	0.265881	0.258776	0.301289	0.260387	0.253831	0.28423	0.299847	0.301897	0.284232	0.28895	0.291685	0.271209	0.274689	0.297606	0.264829	0.264727	0.267309	0.33363	0.298902	0.29238	0.277368	0.294841	0.345325
6594.09	0.340496	0.287688	0.252493	0.330607	0.278754	0.292221	0.289008	0.26816	0.269466	0.318253	0.307519	0.25351	0.245307	0.243444	0.256947	0.24277	0.257024	0.255766	0.254921	0.274771	0.251435	0.256271	0.263296	0.267642	0.264657	0.286821	0.265879	0.25879	0.301309	0.260383	0.253831	0.284243	0.29987	0.301932	0.284247	0.288966	0.291713	0.271203	0.274697	0.297628	0.264828	0.264728	0.267305	0.333681	0.298948	0.292428	0.277392	0.294875	0.345373
6590.12	0.340595	0.28772	0.252516	0.330683	0.278764	0.292241	0.289023	0.26817	0.269478	0.31829	0.307512	0.253502	0.24529	0.243431	0.256947	0.242754	0.25701	0.255782	0.254923	0.274772	0.251428	0.256267	0.26329	0.267652	0.26466	0.286844	0.265892	0.258819	0.301346	0.260394	0.253845	0.284271	0.29991	0.301982	0.284277	0.288999	0.291757	0.271213	0.274719	0.297666	0.264841	0.264743	0.267316	0.333749	0.29901	0.292492	0.277431	0.294926	0.345441
6586.15	0.34071	0.287768	0.252554	0.330776	0.278788	0.292276	0.289053	0.268194	0.269505	0.318343	0.307521	0.253508	0.245287	0.243431	0.25696	0.24275	0.25701	0.255811	0.254939	0.274788	0.251434	0.256277	0.263297	0.267677	0.264678	0.286882	0.265919	0.258861	0.301398	0.260418	0.253872	0.284314	0.299965	0.302048	0.284321	0.289046	0.291816	0.271237	0.274756	0.297719	0.264868	0.264772	0.267341	0.333835	0.299087	0.292571	0.277485	0.294991	0.345525
6582.17	0.340842	0.287831	0.252604	0.330885	0.278826	0.292326	0.289098	0.268232	0.269547	0.318412	0.307546	0.253527	0.245298	0.243444	0.256988	0.24276	0.257023	0.255853	0.254969	0.274819	0.251453	0.2563	0.263318	0.267715	0.26471	0.286934	0.26596	0.258916	0.301465	0.260455	0.253912	0.284373	0.300035	0.302129	0.284379	0.289107	0.291889	0.271274	0.274807	0.297787	0.264909	0.264814	0.26738	0.333936	0.299179	0.292665	0.277553	0.295071	0.345627
6578.2	0.340991	0.287909	0.252668	0.331012	0.278879	0.292391	0.289158	0.268284	0.269602	0.318496	0.307587	0.25356	0.245322	0.24347	0.257028	0.242783	0.257051	0.255908	0.255011	0.274864	0.251485	0.256337	0.263352	0.267767	0.264757	0.287001	0.266015	0.258984	0.301548	0.260506	0.253965	0.284446	0.30012	0.302225	0.284451	0.289183	0.291977	0.271327	0.274872	0.29787	0.264963	0.264869	0.267433	0.334055	0.299287	0.292773	0.277635	0.295165	0.345746
6574.23	0.341158	0.288002	0.252744	0.331155	0.278946	0.292471	0.289233	0.26835	0.269673	0.318597	0.307643	0.253606	0.24536	0.243508	0.257083	0.242819	0.257092	0.255977	0.255068	0.274924	0.251531	0.256386	0.263399	0.267831	0.264817	0.287083	0.266083	0.259066	0.301645	0.260571	0.254031	0.284534	0.300221	0.302338	0.284538	0.289274	0.29208	0.271394	0.274952	0.297968	0.265031	0.264938	0.2675	0.33419	0.299409	0.292896	0.277731	0.295275	0.345884
6570.26	0.341342	0.288111	0.252835	0.331317	0.279028	0.292567	0.289323	0.26843	0.269758	0.318715	0.307717	0.253665	0.245411	0.243561	0.257152	0.242868	0.257147	0.256061	0.255138	0.275	0.251591	0.256449	0.26346	0.26791	0.264891	0.28718	0.266166	0.259163	0.301759	0.26065	0.254112	0.284638	0.300338	0.302467	0.28464	0.28938	0.292199	0.271477	0.275048	0.298082	0.265114	0.265022	0.267582	0.334343	0.299548	0.293035	0.277842	0.295401	0.34604
6566.29	0.341546	0.288237	0.25294	0.331497	0.279126	0.29268	0.289429	0.268526	0.269859	0.318851	0.307808	0.253739	0.245477	0.243626	0.257237	0.242932	0.257216	0.256158	0.255222	0.275091	0.251665	0.256525	0.263536	0.268003	0.26498	0.287293	0.266264	0.259273	0.301888	0.260743	0.254208	0.284758	0.300471	0.302614	0.284758	0.289502	0.292334	0.271575	0.275158	0.298213	0.265212	0.265122	0.267679	0.334515	0.299704	0.293191	0.277969	0.295543	0.346216
6562.31	0.341768	0.288378	0.253059	0.331696	0.279239	0.292809	0.289551	0.268637	0.269976	0.319006	0.307916	0.253829	0.245558	0.243706	0.257336	0.24301	0.257301	0.25627	0.255321	0.275198	0.251754	0.256617	0.263626	0.268111	0.265085	0.287422	0.266378	0.259399	0.302036	0.260851	0.254318	0.284894	0.300622	0.302778	0.284893	0.28964	0.292485	0.271689	0.275284	0.298361	0.265326	0.265237	0.267792	0.334705	0.299876	0.293363	0.278112	0.295701	0.346411
6558.34	0.342009	0.288536	0.253193	0.331912	0.279368	0.292955	0.289688	0.268763	0.270109	0.31918	0.30804	0.253932	0.245652	0.2438	0.257451	0.243103	0.257401	0.256395	0.255435	0.27532	0.251858	0.256723	0.26373	0.268233	0.265206	0.287568	0.266507	0.259539	0.3022	0.260975	0.254443	0.285046	0.300789	0.302959	0.285044	0.289795	0.292653	0.271819	0.275425	0.298525	0.265454	0.265368	0.26792	0.334914	0.300064	0.293552	0.27827	0.295875	0.346626
6554.37	0.342269	0.28871	0.253341	0.332147	0.279512	0.293116	0.289842	0.268904	0.270256	0.319371	0.308182	0.25405	0.24576	0.243907	0.257579	0.243209	0.257515	0.256534	0.255563	0.275458	0.251975	0.256842	0.263848	0.26837	0.265341	0.28773	0.266651	0.259693	0.30238	0.261113	0.254582	0.285213	0.300973	0.303156	0.28521	0.289966	0.292836	0.271963	0.275581	0.298707	0.265597	0.265513	0.268064	0.335142	0.300269	0.293757	0.278444	0.296065	0.34686
6550.4	0.342547	0.288899	0.253502	0.332399	0.279671	0.293294	0.29001	0.26906	0.270417	0.319579	0.308339	0.254182	0.245881	0.244028	0.257723	0.243328	0.257644	0.256688	0.255704	0.275611	0.252106	0.256976	0.263981	0.26852	0.265491	0.287907	0.266809	0.259862	0.302578	0.261266	0.254734	0.285395	0.301173	0.303369	0.285392	0.290152	0.293035	0.272121	0.275752	0.298904	0.265755	0.265673	0.268222	0.335388	0.30049	0.293977	0.278633	0.296271	0.347112
6546.43	0.342844	0.289105	0.253678	0.33267	0.279845	0.293489	0.290195	0.26923	0.270594	0.319804	0.308515	0.254328	0.246017	0.244162	0.25788	0.243461	0.257788	0.256855	0.25586	0.27578	0.252252	0.257124	0.264128	0.268685	0.265655	0.288101	0.266982	0.260045	0.302792	0.261433	0.254901	0.285593	0.30139	0.303598	0.28559	0.290355	0.29325	0.272294	0.275939	0.299119	0.265928	0.265848	0.268394	0.335652	0.300728	0.294214	0.278837	0.296493	0.347384
6542.45	0.34316	0.289326	0.253867	0.33296	0.280036	0.293699	0.290395	0.269416	0.270786	0.320047	0.308707	0.254488	0.246166	0.24431	0.258053	0.243608	0.257946	0.257038	0.256031	0.275964	0.252411	0.257286	0.26429	0.268865	0.265835	0.288311	0.26717	0.260242	0.303023	0.261616	0.255082	0.285808	0.301624	0.303844	0.285804	0.290573	0.293482	0.272482	0.276142	0.299351	0.266116	0.266037	0.268582	0.335935	0.300983	0.294466	0.279057	0.296731	0.347674
6538.48	0.343494	0.289564	0.254071	0.333268	0.280242	0.293927	0.290611	0.269616	0.270994	0.320307	0.308917	0.254662	0.24633	0.244472	0.25824	0.24377	0.258119	0.257234	0.256215	0.276164	0.252585	0.257463	0.264468	0.26906	0.266029	0.288537	0.267374	0.260454	0.30327	0.261813	0.255277	0.286038	0.301875	0.304106	0.286035	0.290808	0.293731	0.272685	0.27636	0.299599	0.266319	0.266241	0.268785	0.336236	0.301254	0.294735	0.279292	0.296986	0.347984
6534.51	0.343847	0.289817	0.254288	0.333594	0.280463	0.29417	0.290843	0.26983	0.271217	0.320584	0.309143	0.25485	0.246508	0.244648	0.258441	0.243945	0.258307	0.257445	0.256414	0.276379	0.252773	0.257655	0.26466	0.26927	0.266238	0.288778	0.267591	0.26068	0.303533	0.262024	0.255486	0.286284	0.302141	0.304384	0.28628	0.291058	0.293995	0.272904	0.276592	0.299863	0.266536	0.26646	0.269003	0.336555	0.30154	0.295019	0.279541	0.297256	0.348312
6530.54	0.344216	0.290086	0.254518	0.333937	0.2807	0.294428	0.291091	0.270059	0.271454	0.320878	0.309386	0.255052	0.246699	0.244837	0.258656	0.244133	0.258508	0.257669	0.256627	0.27661	0.252975	0.257861	0.264866	0.269495	0.26646	0.289034	0.267823	0.26092	0.303811	0.262249	0.255709	0.286545	0.302423	0.304678	0.28654	0.291323	0.294275	0.273137	0.27684	0.300142	0.266767	0.266692	0.269234	0.336892	0.301843	0.295319	0.279804	0.297542	0.348659
6526.57	0.344602	0.290368	0.254761	0.334296	0.280949	0.294701	0.291355	0.270301	0.271705	0.321188	0.309644	0.255266	0.246902	0.245039	0.258883	0.244333	0.258722	0.257906	0.256854	0.276854	0.253191	0.25808	0.265085	0.269732	0.266696	0.289304	0.268069	0.261173	0.304104	0.262486	0.255943	0.286821	0.302719	0.304986	0.286814	0.291603	0.294568	0.273383	0.2771	0.300434	0.267011	0.266937	0.269478	0.337244	0.302159	0.295632	0.28008	0.297843	0.349022
6522.59	0.345002	0.290663	0.255015	0.334668	0.281211	0.294987	0.291632	0.270555	0.271969	0.321512	0.309917	0.255492	0.247117	0.245252	0.259123	0.244544	0.258947	0.258155	0.257092	0.277111	0.253418	0.258311	0.265317	0.269983	0.266944	0.289587	0.268326	0.261437	0.304411	0.262735	0.25619	0.287109	0.303028	0.305308	0.2871	0.291895	0.294875	0.273642	0.277372	0.30074	0.267267	0.267195	0.269733	0.337612	0.302488	0.295959	0.280369	0.298157	0.3494
6518.62	0.345414	0.290968	0.255279	0.335053	0.281482	0.295283	0.29192	0.27082	0.272243	0.321848	0.310201	0.255727	0.247341	0.245475	0.259373	0.244764	0.259182	0.258414	0.257341	0.277378	0.253655	0.258552	0.26556	0.270245	0.267203	0.289881	0.268593	0.261711	0.304729	0.262994	0.256445	0.287407	0.303349	0.305641	0.287396	0.292198	0.295192	0.27391	0.277654	0.301056	0.267532	0.267462	0.269999	0.337991	0.302828	0.296297	0.280669	0.298482	0.349791
6514.65	0.345836	0.291282	0.25555	0.335447	0.281761	0.295588	0.292218	0.271093	0.272524	0.322193	0.310495	0.25597	0.247574	0.245706	0.259631	0.244991	0.259424	0.258681	0.257597	0.277654	0.253899	0.258801	0.265811	0.270516	0.267469	0.290183	0.268869	0.261992	0.305056	0.26326	0.256708	0.287714	0.303678	0.305983	0.287701	0.292509	0.295517	0.274186	0.277944	0.301382	0.267806	0.267737	0.270274	0.338381	0.303177	0.296643	0.280976	0.298815	0.350191
6510.68	0.346265	0.291602	0.255826	0.335849	0.282046	0.2959	0.292523	0.271372	0.272812	0.322547	0.310795	0.25622	0.247813	0.245943	0.259894	0.245223	0.259671	0.258954	0.257859	0.277935	0.254149	0.259056	0.266069	0.270793	0.267742	0.29049	0.26915	0.262279	0.30539	0.263532	0.256976	0.288027	0.304014	0.306331	0.288013	0.292826	0.295848	0.274468	0.27824	0.301713	0.268085	0.268018	0.270554	0.338777	0.303532	0.296995	0.28129	0.299153	0.350598
6506.71	0.346698	0.291925	0.256105	0.336254	0.282334	0.296216	0.292832	0.271656	0.273104	0.322904	0.311099	0.256472	0.248055	0.246184	0.260162	0.245458	0.259923	0.259231	0.258125	0.27822	0.254402	0.259313	0.266331	0.271075	0.268018	0.290801	0.269434	0.262568	0.305726	0.263806	0.257247	0.288343	0.304353	0.306683	0.288328	0.293147	0.296181	0.274753	0.27854	0.302049	0.268367	0.268303	0.270838	0.339177	0.30389	0.297351	0.281606	0.299495	0.351008
6502.73	0.347132	0.292249	0.256385	0.33666	0.282623	0.296533	0.293142	0.27194	0.273396	0.323263	0.311405	0.256726	0.2483	0.246427	0.26043	0.245695	0.260176	0.25951	0.258393	0.278506	0.254657	0.259573	0.266595	0.271358	0.268296	0.291113	0.26972	0.262859	0.306064	0.264082	0.257519	0.288659	0.304694	0.307036	0.288644	0.293468	0.296515	0.27504	0.27884	0.302386	0.268651	0.268588	0.271124	0.339578	0.30425	0.297708	0.281923	0.299838	0.351419
6498.76	0.347564	0.292573	0.256665	0.337066	0.282911	0.29685	0.293453	0.272224	0.273689	0.323623	0.311711	0.25698	0.248545	0.246669	0.260697	0.245932	0.260429	0.25979	0.25866	0.278792	0.254912	0.259833	0.26686	0.271642	0.268573	0.291424	0.270005	0.26315	0.3064	0.264357	0.257791	0.288975	0.305034	0.307387	0.288959	0.293789	0.296849	0.275327	0.27914	0.302722	0.268934	0.268873	0.271409	0.339979	0.304608	0.298064	0.282239	0.300181	0.351828
6494.79	0.347992	0.292891	0.25694	0.337465	0.283194	0.297161	0.29376	0.272504	0.273978	0.323978	0.312012	0.25723	0.248787	0.246908	0.260961	0.246166	0.260678	0.260065	0.258925	0.279073	0.255163	0.26009	0.267121	0.271922	0.268847	0.291731	0.270287	0.263436	0.306733	0.264629	0.258059	0.289287	0.305369	0.307734	0.28927	0.294105	0.297177	0.27561	0.279435	0.303054	0.269214	0.269154	0.271691	0.340373	0.304961	0.298416	0.28255	0.300519	0.352231
6490.82	0.348409	0.293201	0.257208	0.337855	0.28347	0.297465	0.294059	0.272777	0.27426	0.324325	0.312306	0.257473	0.249024	0.247142	0.261217	0.246394	0.260921	0.260334	0.259184	0.279348	0.255408	0.260341	0.267376	0.272196	0.269113	0.29203	0.270562	0.263716	0.307057	0.264894	0.25832	0.28959	0.305695	0.308073	0.289573	0.294414	0.297498	0.275886	0.279723	0.303378	0.269487	0.269428	0.271965	0.340758	0.305306	0.298759	0.282855	0.300849	0.352624
6486.85	0.348814	0.293501	0.257468	0.338233	0.283735	0.297757	0.294349	0.27304	0.274533	0.324662	0.312589	0.257708	0.249252	0.247367	0.261465	0.246613	0.261156	0.260594	0.259435	0.279613	0.255645	0.260585	0.267622	0.27246	0.269371	0.29232	0.270828	0.263985	0.30737	0.265149	0.258572	0.289885	0.306012	0.308401	0.289867	0.294714	0.29781	0.276154	0.280001	0.303692	0.269751	0.269693	0.27223	0.341131	0.30564	0.299091	0.28315	0.30117	0.353004
6482.87	0.349205	0.293789	0.257716	0.338598	0.283989	0.298038	0.294627	0.273292	0.274794	0.324986	0.31286	0.257933	0.24947	0.247584	0.261703	0.246823	0.261379	0.260843	0.259676	0.279868	0.255873	0.260818	0.267858	0.272715	0.269618	0.292599	0.271084	0.264245	0.307671	0.265394	0.258814	0.290168	0.306316	0.308717	0.290149	0.295003	0.298109	0.27641	0.280269	0.303993	0.270004	0.269948	0.272483	0.34149	0.305962	0.299412	0.283434	0.301478	0.35337
6478.9	0.349579	0.294063	0.257952	0.338946	0.28423	0.298305	0.294891	0.273531	0.275042	0.325295	0.313117	0.258145	0.249677	0.247789	0.261928	0.247022	0.26159	0.26108	0.259905	0.280109	0.256089	0.261039	0.268081	0.272956	0.269853	0.292864	0.271326	0.264491	0.307957	0.265627	0.259043	0.290437	0.306605	0.309017	0.290417	0.295278	0.298395	0.276654	0.280522	0.30428	0.270244	0.27019	0.272724	0.341833	0.30627	0.299718	0.283704	0.301772	0.353719
6474.93	0.349933	0.294321	0.258174	0.339276	0.284454	0.298555	0.295139	0.273754	0.275275	0.325586	0.313356	0.258344	0.249869	0.247981	0.262139	0.247206	0.261787	0.261303	0.26012	0.280335	0.256291	0.261246	0.26829	0.273183	0.270073	0.293114	0.271552	0.264723	0.308226	0.265844	0.259258	0.290691	0.306876	0.3093	0.29067	0.295536	0.298663	0.276882	0.280761	0.30455	0.270469	0.270417	0.27295	0.342158	0.306561	0.300008	0.283957	0.302048	0.354048
6470.96	0.350266	0.294561	0.25838	0.339586	0.284661	0.298788	0.29537	0.273961	0.275492	0.325856	0.313576	0.258526	0.250047	0.248158	0.262334	0.247376	0.261969	0.26151	0.260318	0.280544	0.256478	0.261436	0.268483	0.273393	0.270276	0.293345	0.271762	0.264938	0.308476	0.266045	0.259457	0.290927	0.307129	0.309565	0.290905	0.295776	0.298913	0.277092	0.280983	0.304801	0.270678	0.270627	0.273159	0.342462	0.306832	0.300279	0.284193	0.302306	0.354356
6466.99	0.350576	0.294781	0.258569	0.339872	0.284849	0.299	0.295582	0.274149	0.27569	0.326105	0.313775	0.258692	0.250208	0.24832	0.262513	0.247529	0.262134	0.2617	0.2605	0.280734	0.256648	0.261609	0.268658	0.273586	0.270461	0.293556	0.271955	0.265136	0.308705	0.266229	0.259638	0.291144	0.307361	0.309809	0.29112	0.295995	0.299143	0.277284	0.281186	0.305031	0.270868	0.270819	0.27335	0.342743	0.307084	0.300531	0.28441	0.302545	0.354641
6463.01	0.350864	0.294983	0.258742	0.340137	0.285018	0.299194	0.295775	0.274319	0.275871	0.326333	0.313955	0.258841	0.250353	0.248465	0.262674	0.247666	0.262282	0.261874	0.260665	0.280906	0.256801	0.261764	0.268816	0.27376	0.270629	0.293748	0.27213	0.265317	0.308914	0.266395	0.259802	0.291343	0.307574	0.310033	0.291316	0.296196	0.299354	0.277458	0.281371	0.305242	0.271042	0.270993	0.273523	0.343001	0.307315	0.300762	0.284608	0.302763	0.354902
[truncated: 620 more rows]
[truncated: 116 more columns]

## Sheet: Cr
max	148.932
min	63.6925
ave	112.382
std	15.8158
	Cr（mg/kg)
1	106.464
2	92.822
3	117.963
4	106.639
5	123.248
6	114.07
7	121.269
8	115.089
9	116.465
10	86.9647
11	129.317
12	127.781
13	118.87
14	99.2236
15	67.0732
16	100.453
17	87.9845
18	83.83
[truncated: 147 more rows]
